# Supplementary material for: 2-[4-(Dimethyl­amino)phen­yl]imidazo[4,5-f][1,10]phenanthroline sesquihydrate
Source: Acta Crystallogr Sect E Struct Rep Online. 2008 Jun 7;64(Pt 7):o1236. doi: 10.1107/S1600536808016930 (PMC2961644; doi:10.1107/S1600536808016930)
Supplement: Supplementary file 1 [file e-64-o1236-sup1.cif]

##############################################################################
###                                                                        ###
###        Electronic paper (Acta Crystallographica Section E)             ###
###                                                                        ###
##############################################################################
#                                                                            #
# This CIF contains the data in a paper accepted for publication in Acta     #
# Crystallographica Section E. It conforms to the requirements of Notes      #
# for Authors for Section E, and has been peer reviewed under the auspices   #
# of the IUCr Commission on Journals.                                        #
#                                                                            #
# Full details of the Crystallographic Information File format               #
# are given in the paper "The Crystallographic Information File (CIF):       #
# a New Standard Archive File for Crystallography" by S. R. Hall, F. H.      #
# Allen and I. D. Brown [Acta Cryst. (1991), A47, 655-685].                  #
#                                                                            #
# The current version of the core CIF dictionary is obtainable from          #
# ftp://ftp.iucr.org/pub/cif_core.dic. The current version number is 2.4.    #
#                                                                            #
# Software is freely available for graphical display of the structure(s) in  #
# this CIF.  For information consult the CIF home page http://www.iucr.org/  #
# cif/home.html                                                              #
#                                                                            #
# This file may be used for bona fide research purposes within the           #
# scientific community so long as proper attribution is given to the journal # 
# article from which it was obtained.                                        #
#                                                                            #
##############################################################################
                                             
data_I
_audit_creation_method     SHELXL-97
_chemical_name_systematic
;
2-[4-(Dimethylamino)phenyl]imidazo[4,5-<i>f</i>][1,10]phenanthroline
sesquihydrate
;
_chemical_name_common     ?
_chemical_formula_moiety     'C21 H17 N5, 1.5(H2 O)'
_chemical_formula_sum     'C21 H20 N5 O1.5'
_chemical_formula_iupac     'C21 H17 N5, 1.5(H2 O)'
_chemical_formula_weight     386.42
_chemical_melting_point     ?
_symmetry_cell_setting     Triclinic
_symmetry_space_group_name_H-M     'P -1'
_symmetry_space_group_name_Hall     '-P 1'
loop_
    _symmetry_equiv_pos_as_xyz
    'x, y, z'
    '-x, -y, -z'
_cell_length_a     11.0503(9)
_cell_length_b     12.6386(8)
_cell_length_c     14.0297(11)
_cell_angle_alpha     73.685(9)
_cell_angle_beta     81.909(10)
_cell_angle_gamma     79.163(9)
_cell_volume     1838.9(3)
_cell_formula_units_Z     4
_cell_measurement_reflns_used     4754
_cell_measurement_theta_min     1.5185
_cell_measurement_theta_max     28.2812
_cell_measurement_temperature     293(2)
_exptl_crystal_description     Prism
_exptl_crystal_colour     Yellow
_exptl_crystal_size_max     0.45
_exptl_crystal_size_mid     0.35
_exptl_crystal_size_min     0.30
_exptl_crystal_density_diffrn     1.324
_exptl_crystal_density_meas     ?
_exptl_crystal_density_method     'not measured'
_exptl_crystal_F_000     772
_exptl_absorpt_coefficient_mu     0.087
_exptl_absorpt_correction_type     multi-scan
_exptl_absorpt_process_details     '(CrystalClear; Rigaku/MSC, 2000)'
_exptl_absorpt_correction_T_min     0.961
_exptl_absorpt_correction_T_max     0.974
_exptl_special_details
;
;
_diffrn_ambient_temperature     293(2)
_diffrn_radiation_type     MoK\a
_diffrn_radiation_wavelength     0.71073
_diffrn_radiation_source     'fine-focus sealed tube'
_diffrn_radiation_monochromator     graphite
_diffrn_measurement_device_type     'Bruker SMART CCD area-detector'
_diffrn_measurement_method     '\f and \w'
_diffrn_detector_area_resol_mean     ?
_diffrn_reflns_number     15313
_diffrn_reflns_av_R_equivalents     0.0419
_diffrn_reflns_av_sigmaI/netI     0.0653
_diffrn_reflns_theta_min     1.88
_diffrn_reflns_theta_max     28.28
_diffrn_reflns_theta_full     28.28
_diffrn_measured_fraction_theta_max     0.982
_diffrn_measured_fraction_theta_full     0.982
_diffrn_reflns_limit_h_min     -14
_diffrn_reflns_limit_h_max     14
_diffrn_reflns_limit_k_min     -16
_diffrn_reflns_limit_k_max     13
_diffrn_reflns_limit_l_min     -18
_diffrn_reflns_limit_l_max     17
_diffrn_standards_number     0
_diffrn_standards_interval_count     .
_diffrn_standards_interval_time     .
_diffrn_standards_decay_%     ?
_refine_special_details
;
Refinement of <i>F</i>^2^ against ALL reflections. The weighted <i>R</i>-factor
<i>wR</i> and goodness of fit <i>S</i> are based on <i>F</i>^2^, conventional
<i>R</i>-factors <i>R</i> are based on <i>F</i>, with <i>F</i> set to zero for
negative <i>F</i>^2^. The threshold expression of <i>F</i>^2^ >
\s(<i>F</i>^2^) is used only for calculating <i>R</i>-factors(gt) <i>etc</i>.
and is not relevant to the choice of reflections for refinement.
<i>R</i>-factors based on <i>F</i>^2^ are statistically about twice as large
as those based on <i>F</i>, and <i>R</i>- factors based on ALL data will be
even larger.
;
_reflns_number_total     8974
_reflns_number_gt     5671
_reflns_threshold_expression     I>2\s(I)
_refine_ls_structure_factor_coef     Fsqd
_refine_ls_matrix_type     full
_refine_ls_R_factor_all     0.0816
_refine_ls_R_factor_gt     0.0506
_refine_ls_wR_factor_gt     0.1196
_refine_ls_wR_factor_ref     0.1381
_refine_ls_goodness_of_fit_ref     0.964
_refine_ls_restrained_S_all     0.964
_refine_ls_number_reflns     8974
_refine_ls_number_parameters     520
_refine_ls_number_restraints     0
_refine_ls_hydrogen_treatment     mixed
_refine_ls_weighting_scheme     calc
_refine_ls_weighting_details
                 'calc w=1/[\s^2^(Fo^2^)+(0.0641P)^2^] where P=(Fo^2^+2Fc^2^)/3'
_atom_sites_solution_hydrogens     geom
_atom_sites_solution_primary     direct
_atom_sites_solution_secondary     difmap
_refine_ls_shift/su_max     0.000
_refine_ls_shift/su_mean     0.000
_refine_diff_density_max     0.353
_refine_diff_density_min     -0.215
_refine_ls_extinction_method     none
_refine_ls_extinction_coef     ?
loop_
    _atom_type_symbol
    _atom_type_description
    _atom_type_scat_dispersion_real
    _atom_type_scat_dispersion_imag
    _atom_type_scat_source
    'C' 'C' 0.0033 0.0016
                         'International Tables Vol C Tables 4.2.6.8 and 6.1.1.4'
    'H' 'H' 0.0000 0.0000
                         'International Tables Vol C Tables 4.2.6.8 and 6.1.1.4'
    'N' 'N' 0.0061 0.0033
                         'International Tables Vol C Tables 4.2.6.8 and 6.1.1.4'
    'O' 'O' 0.0106 0.0060
                         'International Tables Vol C Tables 4.2.6.8 and 6.1.1.4'
_computing_data_collection     'CrystalClear (Rigaku/MSC, 2000)'
_computing_cell_refinement     'CrystalClear (Rigaku/MSC, 2000)'
_computing_data_reduction     'CrystalClear (Rigaku/MSC, 2000)'
_computing_structure_solution     'SHELXS97 (Sheldrick, 2008)'
_computing_structure_refinement     'SHELXL97 (Sheldrick,/MSC 2008)'
_computing_molecular_graphics     'SHELXTL (Sheldrick, 2008)'
_computing_publication_material     'SHELXTL (Sheldrick, 2008)'
loop_
    _atom_site_type_symbol
    _atom_site_label
    _atom_site_fract_x
    _atom_site_fract_y
    _atom_site_fract_z
    _atom_site_U_iso_or_equiv
    _atom_site_adp_type
    _atom_site_calc_flag
    _atom_site_refinement_flags
    _atom_site_occupancy
    _atom_site_disorder_assembly
    _atom_site_disorder_group
    C C1 0.45171(15) 0.33283(14) 0.52723(13) 0.0392(4) Uani d . 1 . .
    H H1A 0.4972 0.2657 0.5594 0.047 Uiso calc R 1 . .
    C C2 0.50296(15) 0.39220(14) 0.43682(13) 0.0387(4) Uani d . 1 . .
    H H2A 0.5814 0.3665 0.4104 0.046 Uiso calc R 1 . .
    C C3 0.43558(15) 0.48961(14) 0.38724(12) 0.0348(4) Uani d . 1 . .
    H H3A 0.4676 0.5308 0.3261 0.042 Uiso calc R 1 . .
    C C4 0.31834(14) 0.52678(12) 0.42896(11) 0.0289(3) Uani d . 1 . .
    C C5 0.27578(14) 0.46184(13) 0.52285(12) 0.0301(3) Uani d . 1 . .
    C C6 0.01425(16) 0.46905(15) 0.70863(13) 0.0431(4) Uani d . 1 . .
    H H6A -0.0078 0.4281 0.7729 0.052 Uiso calc R 1 . .
    C C7 -0.07076(16) 0.55909(14) 0.66489(12) 0.0392(4) Uani d . 1 . .
    H H7A -0.1476 0.5761 0.6985 0.047 Uiso calc R 1 . .
    C C8 -0.03942(15) 0.62191(14) 0.57195(12) 0.0347(4) Uani d . 1 . .
    H H8A -0.0940 0.6836 0.5413 0.042 Uiso calc R 1 . .
    C C9 0.07598(14) 0.59251(12) 0.52306(11) 0.0291(3) Uani d . 1 . .
    C C10 0.15556(14) 0.49771(13) 0.57175(11) 0.0296(3) Uani d . 1 . .
    C C11 0.23794(14) 0.62512(13) 0.38244(11) 0.0293(3) Uani d . 1 . .
    C C12 0.12222(14) 0.65243(12) 0.42739(11) 0.0297(3) Uani d . 1 . .
    C C13 0.15243(15) 0.77516(13) 0.28321(12) 0.0322(4) Uani d . 1 . .
    C C14 0.08692(15) 1.07618(13) 0.04811(12) 0.0356(4) Uani d . 1 . .
    C C15 0.18800(15) 0.99284(14) 0.04114(12) 0.0395(4) Uani d . 1 . .
    H H15A 0.2441 1.0036 -0.0154 0.047 Uiso calc R 1 . .
    C C16 0.20693(16) 0.89581(14) 0.11507(13) 0.0386(4) Uani d . 1 . .
    H H16A 0.2746 0.8420 0.1068 0.046 Uiso calc R 1 . .
    C C17 0.12777(14) 0.87548(13) 0.20225(11) 0.0323(4) Uani d . 1 . .
    C C18 0.02535(16) 0.95707(14) 0.20844(13) 0.0404(4) Uani d . 1 . .
    H H18A -0.0310 0.9453 0.2648 0.048 Uiso calc R 1 . .
    C C19 0.00444(16) 1.05446(14) 0.13433(13) 0.0409(4) Uani d . 1 . .
    H H19A -0.0654 1.1067 0.1415 0.049 Uiso calc R 1 . .
    C C20 0.15919(19) 1.19547(17) -0.11149(14) 0.0590(6) Uani d . 1 . .
    H H20A 0.2375 1.1995 -0.0916 0.089 Uiso calc R 1 . .
    H H20B 0.1297 1.2649 -0.1571 0.089 Uiso calc R 1 . .
    H H20C 0.1689 1.1361 -0.1435 0.089 Uiso calc R 1 . .
    C C21 -0.03024(19) 1.26246(16) -0.01427(16) 0.0599(6) Uani d . 1 . .
    H H21A -0.0326 1.2769 0.0497 0.090 Uiso calc R 1 . .
    H H21B -0.1068 1.2402 -0.0198 0.090 Uiso calc R 1 . .
    H H21C -0.0185 1.3289 -0.0660 0.090 Uiso calc R 1 . .
    C C22 0.54717(18) -0.06149(16) 0.22080(14) 0.0497(5) Uani d . 1 . .
    H H22A 0.5276 -0.1331 0.2468 0.060 Uiso calc R 1 . .
    C C23 0.50237(17) 0.00110(16) 0.13110(14) 0.0462(5) Uani d . 1 . .
    H H23A 0.4529 -0.0278 0.0993 0.055 Uiso calc R 1 . .
    C C24 0.53193(15) 0.10615(15) 0.08978(13) 0.0384(4) Uani d . 1 . .
    H H24A 0.5030 0.1497 0.0297 0.046 Uiso calc R 1 . .
    C C25 0.60662(14) 0.14625(13) 0.14012(12) 0.0329(4) Uani d . 1 . .
    C C26 0.64498(15) 0.07783(14) 0.23243(12) 0.0350(4) Uani d . 1 . .
    C C27 0.8597(2) 0.18442(16) 0.39974(15) 0.0555(5) Uani d . 1 . .
    H H27A 0.9077 0.2044 0.4393 0.067 Uiso calc R 1 . .
    C C28 0.8253(2) 0.07935(16) 0.42726(15) 0.0534(5) Uani d . 1 . .
    H H28A 0.8520 0.0299 0.4859 0.064 Uiso calc R 1 . .
    C C29 0.82222(18) 0.25814(15) 0.31362(14) 0.0467(5) Uani d . 1 . .
    H H29A 0.8445 0.3290 0.2936 0.056 Uiso calc R 1 . .
    C C30 0.74997(15) 0.22578(13) 0.25602(12) 0.0353(4) Uani d . 1 . .
    C C31 0.71856(15) 0.11709(13) 0.28993(12) 0.0349(4) Uani d . 1 . .
    C C32 0.71051(15) 0.29322(13) 0.16206(12) 0.0340(4) Uani d . 1 . .
    C C33 0.64546(14) 0.25301(13) 0.10671(12) 0.0323(4) Uani d . 1 . .
    C C34 0.68171(15) 0.42218(13) 0.02556(12) 0.0356(4) Uani d . 1 . .
    C C35 0.68460(15) 0.52469(14) -0.05363(12) 0.0365(4) Uani d . 1 . .
    C C36 0.61896(16) 0.54779(14) -0.13666(12) 0.0389(4) Uani d . 1 . .
    H H36A 0.5723 0.4959 -0.1418 0.047 Uiso calc R 1 . .
    C C37 0.62105(16) 0.64571(14) -0.21179(12) 0.0380(4) Uani d . 1 . .
    H H37A 0.5759 0.6583 -0.2661 0.046 Uiso calc R 1 . .
    C C38 0.68999(16) 0.72604(14) -0.20729(13) 0.0396(4) Uani d . 1 . .
    C C39 0.75241(18) 0.60484(16) -0.04965(14) 0.0478(5) Uani d . 1 . .
    H H39A 0.7969 0.5921 0.0051 0.057 Uiso calc R 1 . .
    C C40 0.75633(19) 0.70268(15) -0.12370(14) 0.0501(5) Uani d . 1 . .
    H H40A 0.8036 0.7539 -0.1182 0.060 Uiso calc R 1 . .
    C C41 0.6379(2) 0.83872(18) -0.37374(14) 0.0590(6) Uani d . 1 . .
    H H41A 0.6566 0.9068 -0.4202 0.089 Uiso calc R 1 . .
    H H41B 0.5498 0.8424 -0.3604 0.089 Uiso calc R 1 . .
    H H41C 0.6715 0.7769 -0.4016 0.089 Uiso calc R 1 . .
    C C42 0.7699(2) 0.90254(18) -0.28036(16) 0.0651(6) Uani d . 1 . .
    H H42A 0.7583 0.9659 -0.3369 0.098 Uiso calc R 1 . .
    H H42B 0.8550 0.8677 -0.2830 0.098 Uiso calc R 1 . .
    H H42C 0.7486 0.9265 -0.2201 0.098 Uiso calc R 1 . .
    N N1 0.34306(12) 0.36491(11) 0.57079(10) 0.0360(3) Uani d . 1 . .
    N N2 0.12422(13) 0.43701(12) 0.66596(10) 0.0379(3) Uani d . 1 . .
    N N3 0.06820(12) 0.74814(11) 0.36341(9) 0.0311(3) Uani d . 1 . .
    H H3B -0.0049 0.7841 0.3723 0.037 Uiso calc R 1 . .
    N N4 0.25682(12) 0.70252(11) 0.29184(10) 0.0328(3) Uani d . 1 . .
    N N5 0.07091(14) 1.17421(13) -0.02435(11) 0.0501(4) Uani d . 1 . .
    N N6 0.61562(14) -0.02608(12) 0.27155(11) 0.0437(4) Uani d . 1 . .
    N N7 0.75716(14) 0.04518(12) 0.37563(11) 0.0433(4) Uani d . 1 . .
    N N8 0.73203(13) 0.39979(11) 0.11132(10) 0.0375(3) Uani d . 1 . .
    N N9 0.62862(12) 0.33528(11) 0.01943(10) 0.0349(3) Uani d . 1 . .
    H H7B 0.5917 0.3326 -0.0297 0.042 Uiso calc R 1 . .
    N N10 0.69184(17) 0.82371(13) -0.28192(11) 0.0537(4) Uani d . 1 . .
    O O1 0.53530(14) 0.29356(11) 0.85874(10) 0.0434(3) Uani d . 1 . .
    O O2 0.81559(12) 0.80854(12) 0.38807(11) 0.0495(4) Uani d . 1 . .
    O O3 0.67079(13) 0.57209(13) 0.21453(11) 0.0546(4) Uani d . 1 . .
    H H3 0.769(2) 0.873(2) 0.3756(17) 0.075(7) Uiso d . 1 . .
    H H1 0.474(2) 0.3296(19) 0.8380(16) 0.064(7) Uiso d . 1 . .
    H H5 0.723(2) 0.5821(19) 0.2531(17) 0.078(8) Uiso d . 1 . .
    H H2 0.597(2) 0.297(2) 0.8037(19) 0.092(9) Uiso d . 1 . .
    H H4 0.774(2) 0.757(2) 0.3773(19) 0.098(9) Uiso d . 1 . .
    H H6 0.709(2) 0.522(2) 0.181(2) 0.097(10) Uiso d . 1 . .
loop_
    _atom_site_aniso_label
    _atom_site_aniso_U_11
    _atom_site_aniso_U_22
    _atom_site_aniso_U_33
    _atom_site_aniso_U_12
    _atom_site_aniso_U_13
    _atom_site_aniso_U_23
    C1 0.0366(9) 0.0371(9) 0.0415(10) 0.0016(8) -0.0144(8) -0.0061(8)
    C2 0.0330(8) 0.0421(10) 0.0435(10) -0.0035(7) -0.0054(7) -0.0160(8)
    C3 0.0350(8) 0.0402(9) 0.0314(9) -0.0090(7) -0.0053(7) -0.0096(7)
    C4 0.0298(8) 0.0300(8) 0.0291(8) -0.0070(6) -0.0076(6) -0.0074(7)
    C5 0.0310(8) 0.0299(8) 0.0312(8) -0.0075(7) -0.0092(7) -0.0063(7)
    C6 0.0430(10) 0.0497(11) 0.0294(9) -0.0084(9) -0.0006(8) 0.0005(8)
    C7 0.0365(9) 0.0438(10) 0.0349(9) -0.0081(8) 0.0010(7) -0.0072(8)
    C8 0.0342(8) 0.0344(9) 0.0361(9) -0.0067(7) -0.0053(7) -0.0086(7)
    C9 0.0311(8) 0.0281(8) 0.0304(8) -0.0086(6) -0.0062(6) -0.0070(7)
    C10 0.0324(8) 0.0300(8) 0.0272(8) -0.0098(7) -0.0073(6) -0.0036(7)
    C11 0.0312(8) 0.0315(8) 0.0265(8) -0.0083(7) -0.0072(6) -0.0051(7)
    C12 0.0328(8) 0.0281(8) 0.0288(8) -0.0074(6) -0.0083(6) -0.0042(7)
    C13 0.0340(8) 0.0325(8) 0.0309(9) -0.0095(7) -0.0017(7) -0.0074(7)
    C14 0.0340(8) 0.0333(9) 0.0347(9) -0.0049(7) -0.0046(7) -0.0010(7)
    C15 0.0372(9) 0.0408(10) 0.0330(9) -0.0038(8) 0.0039(7) -0.0027(8)
    C16 0.0374(9) 0.0346(9) 0.0385(10) -0.0019(7) -0.0021(8) -0.0041(8)
    C17 0.0342(8) 0.0330(8) 0.0284(8) -0.0085(7) -0.0051(7) -0.0028(7)
    C18 0.0373(9) 0.0385(9) 0.0370(10) -0.0047(8) 0.0057(7) -0.0018(8)
    C19 0.0352(9) 0.0370(9) 0.0398(10) 0.0030(7) 0.0028(8) -0.0018(8)
    C20 0.0584(12) 0.0519(12) 0.0471(12) -0.0040(10) 0.0041(10) 0.0115(10)
    C21 0.0555(12) 0.0444(11) 0.0599(13) 0.0072(10) 0.0013(10) 0.0054(10)
    C22 0.0594(12) 0.0454(11) 0.0507(12) -0.0228(9) -0.0038(10) -0.0139(9)
    C23 0.0457(10) 0.0566(12) 0.0457(11) -0.0211(9) -0.0022(9) -0.0208(9)
    C24 0.0355(9) 0.0452(10) 0.0369(10) -0.0088(8) -0.0025(7) -0.0133(8)
    C25 0.0293(8) 0.0360(9) 0.0346(9) -0.0040(7) 0.0001(7) -0.0135(7)
    C26 0.0350(8) 0.0365(9) 0.0358(9) -0.0049(7) -0.0016(7) -0.0143(7)
    C27 0.0761(14) 0.0497(11) 0.0509(12) -0.0159(11) -0.0289(10) -0.0144(10)
    C28 0.0730(14) 0.0482(11) 0.0426(11) -0.0135(10) -0.0199(10) -0.0081(9)
    C29 0.0603(12) 0.0384(10) 0.0469(11) -0.0114(9) -0.0159(9) -0.0122(9)
    C30 0.0392(9) 0.0337(8) 0.0351(9) -0.0038(7) -0.0046(7) -0.0130(7)
    C31 0.0374(9) 0.0345(9) 0.0329(9) -0.0017(7) -0.0060(7) -0.0102(7)
    C32 0.0355(8) 0.0327(8) 0.0351(9) -0.0025(7) -0.0047(7) -0.0122(7)
    C33 0.0313(8) 0.0347(8) 0.0310(9) -0.0009(7) -0.0057(7) -0.0102(7)
    C34 0.0354(8) 0.0353(9) 0.0378(10) -0.0042(7) -0.0029(7) -0.0134(8)
    C35 0.0384(9) 0.0355(9) 0.0363(9) -0.0048(7) -0.0042(7) -0.0108(7)
    C36 0.0402(9) 0.0369(9) 0.0414(10) -0.0084(8) -0.0047(8) -0.0111(8)
    C37 0.0419(9) 0.0406(9) 0.0328(9) -0.0046(8) -0.0089(7) -0.0104(8)
    C38 0.0464(10) 0.0386(9) 0.0334(9) -0.0074(8) 0.0007(8) -0.0103(8)
    C39 0.0606(12) 0.0489(11) 0.0398(10) -0.0169(10) -0.0183(9) -0.0087(9)
    C40 0.0635(12) 0.0439(11) 0.0488(11) -0.0208(10) -0.0141(10) -0.0092(9)
    C41 0.0721(14) 0.0602(13) 0.0424(12) -0.0160(11) -0.0035(10) -0.0069(10)
    C42 0.0895(16) 0.0610(14) 0.0502(13) -0.0392(13) -0.0047(12) -0.0061(10)
    N1 0.0347(7) 0.0348(7) 0.0368(8) -0.0045(6) -0.0093(6) -0.0045(6)
    N2 0.0388(8) 0.0419(8) 0.0292(8) -0.0089(7) -0.0055(6) -0.0004(6)
    N3 0.0296(7) 0.0305(7) 0.0305(7) -0.0038(6) -0.0040(6) -0.0036(6)
    N4 0.0337(7) 0.0328(7) 0.0299(7) -0.0062(6) -0.0047(6) -0.0036(6)
    N5 0.0471(9) 0.0417(9) 0.0400(9) 0.0060(7) 0.0071(7) 0.0103(7)
    N6 0.0519(9) 0.0367(8) 0.0449(9) -0.0121(7) -0.0070(7) -0.0097(7)
    N7 0.0544(9) 0.0396(8) 0.0372(8) -0.0072(7) -0.0163(7) -0.0064(7)
    N8 0.0425(8) 0.0322(7) 0.0391(8) -0.0052(6) -0.0077(6) -0.0102(6)
    N9 0.0351(7) 0.0374(8) 0.0334(8) -0.0042(6) -0.0076(6) -0.0099(6)
    N10 0.0777(12) 0.0483(9) 0.0387(9) -0.0280(9) -0.0114(8) -0.0024(7)
    O1 0.0402(7) 0.0500(8) 0.0377(7) -0.0026(6) -0.0087(6) -0.0085(6)
    O2 0.0374(7) 0.0348(7) 0.0691(10) -0.0051(6) -0.0072(6) -0.0013(7)
    O3 0.0456(8) 0.0702(10) 0.0561(9) 0.0041(7) -0.0200(7) -0.0309(8)
_geom_special_details
;
All e.s.d.'s (except the e.s.d. in the dihedral angle between two l.s. planes)
are estimated using the full covariance matrix. The cell e.s.d.'s are taken
into account individually in the estimation of e.s.d.'s in distances, angles
and torsion angles; correlations between e.s.d.'s in cell parameters are only
used when they are defined by crystal symmetry. An approximate (isotropic)
treatment of cell e.s.d.'s is used for estimating e.s.d.'s involving l.s.
planes.
;
loop_
    _geom_bond_atom_site_label_1
    _geom_bond_atom_site_label_2
    _geom_bond_site_symmetry_2
    _geom_bond_distance
    _geom_bond_publ_flag
    C1 N1 . 1.315(2) ?
    C1 C2 . 1.384(2) ?
    C1 H1A . 0.9300 ?
    C2 C3 . 1.369(2) ?
    C2 H2A . 0.9300 ?
    C3 C4 . 1.398(2) ?
    C3 H3A . 0.9300 ?
    C4 C5 . 1.412(2) ?
    C4 C11 . 1.433(2) ?
    C5 N1 . 1.3570(19) ?
    C5 C10 . 1.460(2) ?
    C6 N2 . 1.321(2) ?
    C6 C7 . 1.386(2) ?
    C6 H6A . 0.9300 ?
    C7 C8 . 1.358(2) ?
    C7 H7A . 0.9300 ?
    C8 C9 . 1.398(2) ?
    C8 H8A . 0.9300 ?
    C9 C10 . 1.410(2) ?
    C9 C12 . 1.420(2) ?
    C10 N2 . 1.363(2) ?
    C11 C12 . 1.372(2) ?
    C11 N4 . 1.3855(19) ?
    C12 N3 . 1.3763(19) ?
    C13 N4 . 1.329(2) ?
    C13 N3 . 1.3630(19) ?
    C13 C17 . 1.456(2) ?
    C14 N5 . 1.364(2) ?
    C14 C15 . 1.397(2) ?
    C14 C19 . 1.402(2) ?
    C15 C16 . 1.369(2) ?
    C15 H15A . 0.9300 ?
    C16 C17 . 1.391(2) ?
    C16 H16A . 0.9300 ?
    C17 C18 . 1.391(2) ?
    C18 C19 . 1.375(2) ?
    C18 H18A . 0.9300 ?
    C19 H19A . 0.9300 ?
    C20 N5 . 1.448(2) ?
    C20 H20A . 0.9600 ?
    C20 H20B . 0.9600 ?
    C20 H20C . 0.9600 ?
    C21 N5 . 1.445(2) ?
    C21 H21A . 0.9600 ?
    C21 H21B . 0.9600 ?
    C21 H21C . 0.9600 ?
    C22 N6 . 1.318(2) ?
    C22 C23 . 1.387(3) ?
    C22 H22A . 0.9300 ?
    C23 C24 . 1.372(2) ?
    C23 H23A . 0.9300 ?
    C24 C25 . 1.400(2) ?
    C24 H24A . 0.9300 ?
    C25 C26 . 1.411(2) ?
    C25 C33 . 1.425(2) ?
    C26 N6 . 1.355(2) ?
    C26 C31 . 1.456(2) ?
    C27 C29 . 1.365(3) ?
    C27 C28 . 1.385(3) ?
    C27 H27A . 0.9300 ?
    C28 N7 . 1.315(2) ?
    C28 H28A . 0.9300 ?
    C29 C30 . 1.396(2) ?
    C29 H29A . 0.9300 ?
    C30 C31 . 1.414(2) ?
    C30 C32 . 1.430(2) ?
    C31 N7 . 1.356(2) ?
    C32 C33 . 1.376(2) ?
    C32 N8 . 1.383(2) ?
    C33 N9 . 1.375(2) ?
    C34 N8 . 1.332(2) ?
    C34 N9 . 1.366(2) ?
    C34 C35 . 1.453(2) ?
    C35 C39 . 1.386(2) ?
    C35 C36 . 1.391(2) ?
    C36 C37 . 1.384(2) ?
    C36 H36A . 0.9300 ?
    C37 C38 . 1.398(2) ?
    C37 H37A . 0.9300 ?
    C38 N10 . 1.378(2) ?
    C38 C40 . 1.402(3) ?
    C39 C40 . 1.377(3) ?
    C39 H39A . 0.9300 ?
    C40 H40A . 0.9300 ?
    C41 N10 . 1.445(2) ?
    C41 H41A . 0.9600 ?
    C41 H41B . 0.9600 ?
    C41 H41C . 0.9600 ?
    C42 N10 . 1.442(3) ?
    C42 H42A . 0.9600 ?
    C42 H42B . 0.9600 ?
    C42 H42C . 0.9600 ?
    N3 H3B . 0.8600 ?
    N9 H7B . 0.8600 ?
    O1 H1 . 0.78(2) ?
    O1 H2 . 0.95(3) ?
    O2 H3 . 0.86(2) ?
    O2 H4 . 0.92(3) ?
    O3 H5 . 0.89(3) ?
    O3 H6 . 0.90(3) ?
loop_
    _geom_angle_atom_site_label_1
    _geom_angle_atom_site_label_2
    _geom_angle_atom_site_label_3
    _geom_angle_site_symmetry_1
    _geom_angle_site_symmetry_3
    _geom_angle
    _geom_angle_publ_flag
    N1 C1 C2 . . 124.46(15) ?
    N1 C1 H1A . . 117.8 ?
    C2 C1 H1A . . 117.8 ?
    C3 C2 C1 . . 118.45(16) ?
    C3 C2 H2A . . 120.8 ?
    C1 C2 H2A . . 120.8 ?
    C2 C3 C4 . . 119.64(15) ?
    C2 C3 H3A . . 120.2 ?
    C4 C3 H3A . . 120.2 ?
    C3 C4 C5 . . 117.56(14) ?
    C3 C4 C11 . . 124.56(14) ?
    C5 C4 C11 . . 117.88(14) ?
    N1 C5 C4 . . 122.17(14) ?
    N1 C5 C10 . . 117.56(14) ?
    C4 C5 C10 . . 120.27(14) ?
    N2 C6 C7 . . 125.02(15) ?
    N2 C6 H6A . . 117.5 ?
    C7 C6 H6A . . 117.5 ?
    C8 C7 C6 . . 118.58(16) ?
    C8 C7 H7A . . 120.7 ?
    C6 C7 H7A . . 120.7 ?
    C7 C8 C9 . . 119.08(15) ?
    C7 C8 H8A . . 120.5 ?
    C9 C8 H8A . . 120.5 ?
    C8 C9 C10 . . 118.70(14) ?
    C8 C9 C12 . . 125.07(14) ?
    C10 C9 C12 . . 116.21(14) ?
    N2 C10 C9 . . 121.60(14) ?
    N2 C10 C5 . . 117.57(14) ?
    C9 C10 C5 . . 120.82(14) ?
    C12 C11 N4 . . 110.16(13) ?
    C12 C11 C4 . . 120.34(14) ?
    N4 C11 C4 . . 129.48(14) ?
    C11 C12 N3 . . 106.02(13) ?
    C11 C12 C9 . . 124.25(14) ?
    N3 C12 C9 . . 129.68(14) ?
    N4 C13 N3 . . 111.78(13) ?
    N4 C13 C17 . . 126.34(14) ?
    N3 C13 C17 . . 121.82(14) ?
    N5 C14 C15 . . 121.61(15) ?
    N5 C14 C19 . . 121.95(15) ?
    C15 C14 C19 . . 116.43(14) ?
    C16 C15 C14 . . 121.96(15) ?
    C16 C15 H15A . . 119.0 ?
    C14 C15 H15A . . 119.0 ?
    C15 C16 C17 . . 121.85(16) ?
    C15 C16 H16A . . 119.1 ?
    C17 C16 H16A . . 119.1 ?
    C16 C17 C18 . . 116.35(14) ?
    C16 C17 C13 . . 121.61(14) ?
    C18 C17 C13 . . 122.02(14) ?
    C19 C18 C17 . . 122.41(15) ?
    C19 C18 H18A . . 118.8 ?
    C17 C18 H18A . . 118.8 ?
    C18 C19 C14 . . 120.94(15) ?
    C18 C19 H19A . . 119.5 ?
    C14 C19 H19A . . 119.5 ?
    N5 C20 H20A . . 109.5 ?
    N5 C20 H20B . . 109.5 ?
    H20A C20 H20B . . 109.5 ?
    N5 C20 H20C . . 109.5 ?
    H20A C20 H20C . . 109.5 ?
    H20B C20 H20C . . 109.5 ?
    N5 C21 H21A . . 109.5 ?
    N5 C21 H21B . . 109.5 ?
    H21A C21 H21B . . 109.5 ?
    N5 C21 H21C . . 109.5 ?
    H21A C21 H21C . . 109.5 ?
    H21B C21 H21C . . 109.5 ?
    N6 C22 C23 . . 124.27(17) ?
    N6 C22 H22A . . 117.9 ?
    C23 C22 H22A . . 117.9 ?
    C24 C23 C22 . . 119.17(18) ?
    C24 C23 H23A . . 120.4 ?
    C22 C23 H23A . . 120.4 ?
    C23 C24 C25 . . 118.49(17) ?
    C23 C24 H24A . . 120.8 ?
    C25 C24 H24A . . 120.8 ?
    C24 C25 C26 . . 118.34(15) ?
    C24 C25 C33 . . 125.09(15) ?
    C26 C25 C33 . . 116.55(15) ?
    N6 C26 C25 . . 122.21(16) ?
    N6 C26 C31 . . 117.10(15) ?
    C25 C26 C31 . . 120.69(15) ?
    C29 C27 C28 . . 118.96(19) ?
    C29 C27 H27A . . 120.5 ?
    C28 C27 H27A . . 120.5 ?
    N7 C28 C27 . . 124.08(18) ?
    N7 C28 H28A . . 118.0 ?
    C27 C28 H28A . . 118.0 ?
    C27 C29 C30 . . 119.16(17) ?
    C27 C29 H29A . . 120.4 ?
    C30 C29 H29A . . 120.4 ?
    C29 C30 C31 . . 118.13(16) ?
    C29 C30 C32 . . 124.34(16) ?
    C31 C30 C32 . . 117.44(15) ?
    N7 C31 C30 . . 121.65(16) ?
    N7 C31 C26 . . 117.60(15) ?
    C30 C31 C26 . . 120.74(15) ?
    C33 C32 N8 . . 110.09(14) ?
    C33 C32 C30 . . 121.00(15) ?
    N8 C32 C30 . . 128.87(16) ?
    N9 C33 C32 . . 106.12(14) ?
    N9 C33 C25 . . 130.44(15) ?
    C32 C33 C25 . . 123.44(15) ?
    N8 C34 N9 . . 111.70(14) ?
    N8 C34 C35 . . 124.89(16) ?
    N9 C34 C35 . . 123.40(15) ?
    C39 C35 C36 . . 116.67(16) ?
    C39 C35 C34 . . 121.45(16) ?
    C36 C35 C34 . . 121.88(16) ?
    C37 C36 C35 . . 121.91(17) ?
    C37 C36 H36A . . 119.0 ?
    C35 C36 H36A . . 119.0 ?
    C36 C37 C38 . . 121.05(16) ?
    C36 C37 H37A . . 119.5 ?
    C38 C37 H37A . . 119.5 ?
    N10 C38 C37 . . 121.09(17) ?
    N10 C38 C40 . . 121.86(17) ?
    C37 C38 C40 . . 117.05(16) ?
    C40 C39 C35 . . 122.46(18) ?
    C40 C39 H39A . . 118.8 ?
    C35 C39 H39A . . 118.8 ?
    C39 C40 C38 . . 120.86(18) ?
    C39 C40 H40A . . 119.6 ?
    C38 C40 H40A . . 119.6 ?
    N10 C41 H41A . . 109.5 ?
    N10 C41 H41B . . 109.5 ?
    H41A C41 H41B . . 109.5 ?
    N10 C41 H41C . . 109.5 ?
    H41A C41 H41C . . 109.5 ?
    H41B C41 H41C . . 109.5 ?
    N10 C42 H42A . . 109.5 ?
    N10 C42 H42B . . 109.5 ?
    H42A C42 H42B . . 109.5 ?
    N10 C42 H42C . . 109.5 ?
    H42A C42 H42C . . 109.5 ?
    H42B C42 H42C . . 109.5 ?
    C1 N1 C5 . . 117.67(14) ?
    C6 N2 C10 . . 116.97(14) ?
    C13 N3 C12 . . 107.03(13) ?
    C13 N3 H3B . . 126.5 ?
    C12 N3 H3B . . 126.5 ?
    C13 N4 C11 . . 105.00(13) ?
    C14 N5 C21 . . 121.34(14) ?
    C14 N5 C20 . . 120.76(14) ?
    C21 N5 C20 . . 117.81(14) ?
    C22 N6 C26 . . 117.48(16) ?
    C28 N7 C31 . . 118.01(16) ?
    C34 N8 C32 . . 105.13(14) ?
    C34 N9 C33 . . 106.95(14) ?
    C34 N9 H7B . . 126.5 ?
    C33 N9 H7B . . 126.5 ?
    C38 N10 C42 . . 120.77(17) ?
    C38 N10 C41 . . 120.65(16) ?
    C42 N10 C41 . . 117.20(16) ?
    H1 O1 H2 . . 107(2) ?
    H3 O2 H4 . . 108(2) ?
    H5 O3 H6 . . 109(2) ?
loop_
    _geom_torsion_atom_site_label_1
    _geom_torsion_atom_site_label_2
    _geom_torsion_atom_site_label_3
    _geom_torsion_atom_site_label_4
    _geom_torsion_site_symmetry_1
    _geom_torsion_site_symmetry_2
    _geom_torsion_site_symmetry_3
    _geom_torsion_site_symmetry_4
    _geom_torsion
    _geom_torsion_publ_flag
    N1 C1 C2 C3 . . . . -1.8(3) ?
    C1 C2 C3 C4 . . . . 0.5(3) ?
    C2 C3 C4 C5 . . . . 1.3(2) ?
    C2 C3 C4 C11 . . . . -177.76(15) ?
    C3 C4 C5 N1 . . . . -1.9(2) ?
    C11 C4 C5 N1 . . . . 177.18(14) ?
    C3 C4 C5 C10 . . . . 178.31(14) ?
    C11 C4 C5 C10 . . . . -2.6(2) ?
    N2 C6 C7 C8 . . . . -1.6(3) ?
    C6 C7 C8 C9 . . . . 1.2(3) ?
    C7 C8 C9 C10 . . . . 0.6(2) ?
    C7 C8 C9 C12 . . . . -177.95(16) ?
    C8 C9 C10 N2 . . . . -2.3(2) ?
    C12 C9 C10 N2 . . . . 176.43(15) ?
    C8 C9 C10 C5 . . . . 178.43(14) ?
    C12 C9 C10 C5 . . . . -2.9(2) ?
    N1 C5 C10 N2 . . . . 5.9(2) ?
    C4 C5 C10 N2 . . . . -174.34(15) ?
    N1 C5 C10 C9 . . . . -174.76(14) ?
    C4 C5 C10 C9 . . . . 5.0(2) ?
    C3 C4 C11 C12 . . . . 177.28(15) ?
    C5 C4 C11 C12 . . . . -1.8(2) ?
    C3 C4 C11 N4 . . . . -1.1(3) ?
    C5 C4 C11 N4 . . . . 179.86(16) ?
    N4 C11 C12 N3 . . . . 0.25(18) ?
    C4 C11 C12 N3 . . . . -178.41(14) ?
    N4 C11 C12 C9 . . . . -177.31(15) ?
    C4 C11 C12 C9 . . . . 4.0(2) ?
    C8 C9 C12 C11 . . . . 176.98(15) ?
    C10 C9 C12 C11 . . . . -1.6(2) ?
    C8 C9 C12 N3 . . . . 0.0(3) ?
    C10 C9 C12 N3 . . . . -178.55(15) ?
    N5 C14 C15 C16 . . . . 177.78(18) ?
    C19 C14 C15 C16 . . . . -1.0(3) ?
    C14 C15 C16 C17 . . . . -1.2(3) ?
    C15 C16 C17 C18 . . . . 2.6(3) ?
    C15 C16 C17 C13 . . . . -176.22(17) ?
    N4 C13 C17 C16 . . . . 11.0(3) ?
    N3 C13 C17 C16 . . . . -171.95(15) ?
    N4 C13 C17 C18 . . . . -167.74(17) ?
    N3 C13 C17 C18 . . . . 9.3(3) ?
    C16 C17 C18 C19 . . . . -2.0(3) ?
    C13 C17 C18 C19 . . . . 176.88(18) ?
    C17 C18 C19 C14 . . . . -0.2(3) ?
    N5 C14 C19 C18 . . . . -177.12(18) ?
    C15 C14 C19 C18 . . . . 1.7(3) ?
    N6 C22 C23 C24 . . . . 1.4(3) ?
    C22 C23 C24 C25 . . . . 0.0(3) ?
    C23 C24 C25 C26 . . . . -1.8(2) ?
    C23 C24 C25 C33 . . . . 179.79(15) ?
    C24 C25 C26 N6 . . . . 2.4(2) ?
    C33 C25 C26 N6 . . . . -179.01(14) ?
    C24 C25 C26 C31 . . . . -177.51(14) ?
    C33 C25 C26 C31 . . . . 1.0(2) ?
    C29 C27 C28 N7 . . . . -0.4(3) ?
    C28 C27 C29 C30 . . . . 0.2(3) ?
    C27 C29 C30 C31 . . . . 0.1(3) ?
    C27 C29 C30 C32 . . . . -176.62(17) ?
    C29 C30 C31 N7 . . . . -0.2(2) ?
    C32 C30 C31 N7 . . . . 176.68(15) ?
    C29 C30 C31 C26 . . . . -179.08(15) ?
    C32 C30 C31 C26 . . . . -2.2(2) ?
    N6 C26 C31 N7 . . . . 3.1(2) ?
    C25 C26 C31 N7 . . . . -176.97(15) ?
    N6 C26 C31 C30 . . . . -178.01(14) ?
    C25 C26 C31 C30 . . . . 1.9(2) ?
    C29 C30 C32 C33 . . . . 176.12(16) ?
    C31 C30 C32 C33 . . . . -0.6(2) ?
    C29 C30 C32 N8 . . . . -1.2(3) ?
    C31 C30 C32 N8 . . . . -177.90(15) ?
    N8 C32 C33 N9 . . . . 1.17(17) ?
    C30 C32 C33 N9 . . . . -176.61(14) ?
    N8 C32 C33 C25 . . . . -178.44(14) ?
    C30 C32 C33 C25 . . . . 3.8(2) ?
    C24 C25 C33 N9 . . . . -5.0(3) ?
    C26 C25 C33 N9 . . . . 176.56(15) ?
    C24 C25 C33 C32 . . . . 174.52(15) ?
    C26 C25 C33 C32 . . . . -3.9(2) ?
    N8 C34 C35 C39 . . . . 6.5(3) ?
    N9 C34 C35 C39 . . . . -171.90(15) ?
    N8 C34 C35 C36 . . . . -172.97(16) ?
    N9 C34 C35 C36 . . . . 8.6(2) ?
    C39 C35 C36 C37 . . . . 0.1(3) ?
    C34 C35 C36 C37 . . . . 179.58(15) ?
    C35 C36 C37 C38 . . . . 0.1(3) ?
    C36 C37 C38 N10 . . . . -179.81(16) ?
    C36 C37 C38 C40 . . . . 0.0(3) ?
    C36 C35 C39 C40 . . . . -0.4(3) ?
    C34 C35 C39 C40 . . . . -179.87(17) ?
    C35 C39 C40 C38 . . . . 0.5(3) ?
    N10 C38 C40 C39 . . . . 179.53(18) ?
    C37 C38 C40 C39 . . . . -0.3(3) ?
    C2 C1 N1 C5 . . . . 1.2(3) ?
    C4 C5 N1 C1 . . . . 0.7(2) ?
    C10 C5 N1 C1 . . . . -179.54(14) ?
    C7 C6 N2 C10 . . . . 0.0(3) ?
    C9 C10 N2 C6 . . . . 1.9(2) ?
    C5 C10 N2 C6 . . . . -178.74(15) ?
    N4 C13 N3 C12 . . . . 0.15(18) ?
    C17 C13 N3 C12 . . . . -177.26(14) ?
    C11 C12 N3 C13 . . . . -0.24(17) ?
    C9 C12 N3 C13 . . . . 177.13(16) ?
    N3 C13 N4 C11 . . . . 0.00(18) ?
    C17 C13 N4 C11 . . . . 177.27(16) ?
    C12 C11 N4 C13 . . . . -0.15(18) ?
    C4 C11 N4 C13 . . . . 178.34(16) ?
    C15 C14 N5 C21 . . . . -176.70(19) ?
    C19 C14 N5 C21 . . . . 2.0(3) ?
    C15 C14 N5 C20 . . . . -0.2(3) ?
    C19 C14 N5 C20 . . . . 178.50(18) ?
    C23 C22 N6 C26 . . . . -0.8(3) ?
    C25 C26 N6 C22 . . . . -1.1(2) ?
    C31 C26 N6 C22 . . . . 178.83(15) ?
    C27 C28 N7 C31 . . . . 0.2(3) ?
    C30 C31 N7 C28 . . . . 0.1(3) ?
    C26 C31 N7 C28 . . . . 178.98(16) ?
    N9 C34 N8 C32 . . . . 0.32(18) ?
    C35 C34 N8 C32 . . . . -178.26(15) ?
    C33 C32 N8 C34 . . . . -0.93(17) ?
    C30 C32 N8 C34 . . . . 176.63(16) ?
    N8 C34 N9 C33 . . . . 0.40(18) ?
    C35 C34 N9 C33 . . . . 179.00(14) ?
    C32 C33 N9 C34 . . . . -0.94(16) ?
    C25 C33 N9 C34 . . . . 178.63(16) ?
    C37 C38 N10 C42 . . . . -175.56(18) ?
    C40 C38 N10 C42 . . . . 4.6(3) ?
    C37 C38 N10 C41 . . . . -9.3(3) ?
    C40 C38 N10 C41 . . . . 170.87(18) ?
loop_
    _geom_hbond_atom_site_label_D
    _geom_hbond_atom_site_label_H
    _geom_hbond_atom_site_label_A
    _geom_hbond_site_symmetry_A
    _geom_hbond_distance_DH
    _geom_hbond_distance_HA
    _geom_hbond_distance_DA
    _geom_hbond_angle_DHA
    O3 H6 N8 . 0.90(3) 2.01(3) 2.870(2) 159(2)
    C18 H18A N3 . 0.93 2.61 2.919(2) 100.3
    O1 H1 O3 2_666 0.78(2) 1.93(2) 2.711(2) 176(2)
    O1 H2 N4 2_666 0.95(3) 1.95(3) 2.891(2) 170(2)
    N9 H7B O1 1_554 0.86 1.98 2.820(2) 166.4
    O2 H3 N6 1_565 0.86(2) 2.34(2) 3.047(2) 139(2)
    O2 H3 N7 1_565 0.86(2) 2.15(2) 2.899(2) 144(2)
    O2 H4 N1 2_666 0.92(3) 2.11(3) 2.943(2) 151(2)
    N3 H3B O2 1_455 0.86 1.94 2.751(2) 156.7
    O3 H5 N2 2_666 0.89(3) 2.10(3) 2.969(2) 163(2)
data_global
_journal_date_recd_electronic     2008-05-10
_journal_date_accepted     2008-06-04
_journal_name_full     'Acta Crystallographica, Section E'
_journal_year     2008
_journal_volume     64
_journal_issue      7
_journal_page_first     o1236
_journal_page_last     o1236
_journal_paper_category     QO
_journal_coeditor_code     PK2098
_publ_contact_author_name     'Gang-Qiang Yin'
_publ_contact_author_address
;
Department of chemistry
Guangdong Medical College
Zhanjiang, Guangdong 524023
P.R.China
;
_publ_contact_author_email     yingq666@sohu.com
_publ_contact_author_fax     ' '
_publ_contact_author_phone     ' '
_publ_section_title
;
2-[4-(Dimethylamino)phenyl]imidazo[4,5-<i>f</i>][1,10]phenanthroline
sesquihydrate
;
loop_
    _publ_author_name
    _publ_author_address
    'Gang-Qiang Yin'
;
Department of Chemistry
Guangdong Medical College
Zhanjiang, Guangdong 524023
People's Republic of China
;
