# Supplementary material for: 2-[4-(Dimethyl­amino)phen­yl]imidazo[4,5-f][1,10]phenanthroline sesquihydrate
Source: Acta Crystallogr Sect E Struct Rep Online. 2008 Jun 7;64(Pt 7):o1236. doi: 10.1107/S1600536808016930 (PMC2961644; doi:10.1107/S1600536808016930)
Supplement: Supplementary file 2 [file e-64-o1236-Isup2.hkl]

# 
# h,k,l, Fc-squared, Fo-squared, sigma(Fo-squared) and status flag 
# 
data_I
_shelx_title ' 2 in P-1' 
_shelx_refln_list_code          4 
_shelx_F_calc_maximum      128.37 
_exptl_crystal_F_000       772.00 
_reflns_d_resolution_high  0.7500 
 
loop_ 
 _symmetry_equiv_pos_as_xyz 
 'x, y, z' 
 '-x, -y, -z' 
 
_cell_length_a    11.0503 
_cell_length_b    12.6386 
_cell_length_c    14.0297 
_cell_angle_alpha  73.685 
_cell_angle_beta   81.909 
_cell_angle_gamma  79.163 
 
_shelx_F_squared_multiplier     1.000 
 
loop_ 
 _refln_index_h 
 _refln_index_k 
 _refln_index_l 
 _refln_F_squared_calc 
 _refln_F_squared_meas 
 _refln_F_squared_sigma 
 _refln_observed_status 
   1   0   0       16.68       22.51      1.07 o 
   3   0   0      517.19      530.91     15.02 o 
   4   0   0      173.52      146.52      4.60 o 
   5   0   0      323.12      403.17      8.04 o 
   6   0   0      323.18      320.57      8.15 o 
   7   0   0       37.43       35.38      4.05 o 
   8   0   0       90.75       99.85     11.27 o 
   9   0   0       51.81       48.65      6.08 o 
  10   0   0      111.06      116.72      9.01 o 
  11   0   0       37.50       36.38      4.96 o 
  12   0   0        6.29        6.98      2.95 o 
  13   0   0       34.83       32.29      7.68 o 
  14   0   0        1.17        5.36      3.53 o 
 -14   1   0       12.36        7.15      4.93 o 
 -13   1   0        0.02        2.91      2.91 o 
 -12   1   0        1.80        2.94      3.17 o 
 -11   1   0       38.87       32.99      5.21 o 
 -10   1   0      178.93      177.74      9.85 o 
  -9   1   0      354.22      372.05     25.72 o 
  -8   1   0        3.76        1.36      2.26 o 
  -7   1   0        3.24        5.23      1.99 o 
  -6   1   0      159.49      152.55      6.02 o 
  -5   1   0      608.33      686.71     31.75 o 
  -4   1   0      325.78      302.53     12.35 o 
  -2   1   0       78.49       44.20      2.19 o 
  -1   1   0       19.08       21.91      1.11 o 
   1   1   0     2636.04     2432.62     13.87 o 
   2   1   0     1525.05     1400.15      9.22 o 
   3   1   0     3315.13     3188.34     30.55 o 
   4   1   0       32.85       28.71      2.92 o 
   5   1   0     2898.29     2907.47     30.45 o 
   6   1   0       53.03       55.21      3.85 o 
   7   1   0      671.86      705.95     12.22 o 
   8   1   0      167.76      166.60     15.18 o 
   9   1   0      126.03      120.73      7.16 o 
  10   1   0        2.98        2.00      1.78 o 
  11   1   0       95.01      103.32      7.18 o 
  12   1   0       20.13       14.93      4.66 o 
  13   1   0        8.43       10.89      5.96 o 
  14   1   0        2.64        1.62      3.82 o 
 -14   2   0       15.02       19.27      7.31 o 
 -13   2   0        5.55        7.99      5.88 o 
 -12   2   0        6.27        9.01      6.42 o 
 -11   2   0       52.39       54.57      5.97 o 
 -10   2   0       12.75        9.74      3.39 o 
  -9   2   0        1.75        3.29      3.04 o 
  -8   2   0        4.42       11.32      2.70 o 
  -7   2   0        0.22        1.31      1.61 o 
  -6   2   0       18.53       22.40      3.20 o 
  -5   2   0      231.40      291.76      9.48 o 
  -4   2   0      203.82      197.95      6.66 o 
  -3   2   0      148.50      149.40      6.14 o 
  -2   2   0     1098.20     1123.08     42.84 o 
  -1   2   0     1060.92     1006.09     14.23 o 
   0   2   0      375.50      351.93      9.03 o 
   1   2   0        2.69        1.06      1.49 o 
   2   2   0      208.92      190.23      4.38 o 
   3   2   0     1160.71     1196.06     21.81 o 
   4   2   0       40.45       33.65      3.06 o 
   5   2   0      116.65      101.63      4.54 o 
   6   2   0      123.60      140.40      8.21 o 
   7   2   0       59.11       76.73      8.54 o 
   8   2   0       66.34       66.33      6.90 o 
   9   2   0      446.47      440.77     13.34 o 
  10   2   0      366.39      365.07     24.54 o 
  11   2   0        0.24        4.22      2.22 o 
  12   2   0       22.73       20.57      4.22 o 
  13   2   0        8.31        5.06      3.06 o 
  14   2   0        9.72        5.92      3.61 o 
 -13   3   0       17.47       21.92      6.98 o 
 -12   3   0        1.22        3.93      3.00 o 
 -11   3   0        0.81       -1.26      4.52 o 
 -10   3   0       37.57       34.04      5.25 o 
  -9   3   0      145.79      143.47      8.99 o 
  -8   3   0      362.72      398.95     12.16 o 
  -7   3   0      263.81      306.55      9.03 o 
  -6   3   0       29.16       27.84      3.94 o 
  -5   3   0      257.92      285.43      9.49 o 
  -4   3   0     2576.32     2710.35     30.21 o 
  -3   3   0     2101.22     2217.16     36.15 o 
  -2   3   0      560.48      528.19     10.56 o 
  -1   3   0      230.16      223.83      7.31 o 
   0   3   0        5.59       14.48      3.11 o 
   1   3   0     3865.86     3898.16     65.83 o 
   2   3   0      941.06      903.67     15.37 o 
   3   3   0     1628.26     1527.32     19.11 o 
   4   3   0      493.85      502.49      9.31 o 
   5   3   0       17.42       27.02      3.21 o 
   6   3   0      448.92      465.56     12.12 o 
   7   3   0      289.14      297.95      8.75 o 
   8   3   0      492.41      474.14     18.41 o 
   9   3   0       56.90       59.19      6.15 o 
  10   3   0        0.75        1.60      1.87 o 
  11   3   0      104.30      109.78      7.32 o 
  12   3   0       20.93       23.15      4.88 o 
  13   3   0        9.13        8.61      3.56 o 
  14   3   0       15.42        8.52      5.22 o 
 -13   4   0       25.56       24.09     10.43 o 
 -12   4   0        0.26        3.89      3.21 o 
 -11   4   0        2.46        5.46      4.32 o 
 -10   4   0       17.41       18.84      4.70 o 
  -9   4   0       90.91       83.19      6.53 o 
  -8   4   0      206.90      219.57     13.13 o 
  -7   4   0        7.17        6.96      2.60 o 
  -6   4   0       41.82       37.04      5.00 o 
  -5   4   0      209.38      192.62      8.51 o 
  -4   4   0       27.55       28.35      4.03 o 
  -3   4   0        0.17        2.59      2.22 o 
  -2   4   0       10.31        9.99      2.54 o 
  -1   4   0     2031.13     2147.12     22.31 o 
   0   4   0       10.34       11.58      2.45 o 
   1   4   0     6893.23     6721.76    158.46 o 
   2   4   0      259.32      254.80      7.00 o 
   3   4   0       12.43       15.90      3.29 o 
   4   4   0      318.21      341.72     18.20 o 
   5   4   0        0.17        2.33      2.43 o 
   6   4   0      761.56      818.35     25.69 o 
   7   4   0      836.71      806.91     34.35 o 
   8   4   0       91.31      100.03      6.16 o 
   9   4   0        0.61        0.24      2.83 o 
  10   4   0       34.95       30.02      4.73 o 
  11   4   0       44.32       45.31      5.23 o 
  12   4   0      217.43      220.49     20.18 o 
  13   4   0        0.22        1.70      1.67 o 
  14   4   0       11.93        8.75     10.91 o 
 -12   5   0       29.91       33.24     14.10 o 
 -11   5   0       14.53       10.27      5.95 o 
 -10   5   0        8.62        8.91      3.98 o 
  -9   5   0      159.90      180.53      9.94 o 
  -8   5   0       47.75       56.00      7.41 o 
  -7   5   0     1210.75     1239.19     31.19 o 
  -6   5   0      123.68      108.68      7.79 o 
  -5   5   0       27.01       28.45      4.48 o 
  -4   5   0      181.56      180.60      8.04 o 
  -3   5   0        5.69       12.01      3.30 o 
  -2   5   0      123.65       96.91      9.03 o 
  -1   5   0      475.12      466.65     10.38 o 
   0   5   0        7.33        2.80      3.47 o 
   1   5   0     1065.00     1077.48     17.94 o 
   2   5   0        3.96        2.37      1.67 o 
   3   5   0      175.61      254.65      9.15 o 
   4   5   0       21.05       10.04      5.22 o 
   5   5   0       21.94       23.62      6.31 o 
   6   5   0      876.79      858.02     18.94 o 
   7   5   0      115.77      108.24      6.15 o 
   8   5   0        2.59        2.50      2.48 o 
   9   5   0      126.71      130.86      7.50 o 
  10   5   0        0.50        1.59      2.48 o 
  11   5   0      418.41      403.62     29.22 o 
  12   5   0      160.97      152.84     15.62 o 
  13   5   0        2.61        6.40      3.03 o 
  14   5   0        0.02        3.64      3.27 o 
 -12   6   0       13.49       20.07     14.94 o 
 -11   6   0       26.58       27.97     12.46 o 
 -10   6   0       15.89        6.52      4.01 o 
  -9   6   0       32.89       41.61      5.31 o 
  -8   6   0        1.04        3.81      3.35 o 
  -7   6   0      459.62      461.25     20.27 o 
  -6   6   0       10.41        9.43      3.83 o 
  -5   6   0      117.99      126.98      7.59 o 
  -4   6   0      565.50      598.50     23.26 o 
  -3   6   0        3.61       17.41      3.93 o 
  -2   6   0       59.70       79.85      6.26 o 
  -1   6   0      804.92      813.87     25.68 o 
   0   6   0      134.28      124.16      6.00 o 
   1   6   0     1067.90     1123.75     30.02 o 
   2   6   0      851.16      947.63     16.19 o 
   3   6   0      616.98      665.28     11.65 o 
   4   6   0      188.11      218.24     11.63 o 
   5   6   0      298.65      275.75     11.67 o 
   6   6   0       65.22       64.52      7.50 o 
   7   6   0       22.02       16.06      4.90 o 
   8   6   0       34.67       38.86     11.82 o 
   9   6   0        0.22        0.64      3.51 o 
  10   6   0      176.17      158.71     14.37 o 
  11   6   0       91.00       79.03      6.75 o 
  12   6   0       48.80       42.25      8.27 o 
  13   6   0        0.01        4.41      2.56 o 
  14   6   0        0.75        5.11      3.26 o 
 -12   7   0        3.47        4.80      3.95 o 
 -11   7   0       22.95       31.79     14.41 o 
 -10   7   0        4.81        4.56      2.66 o 
  -9   7   0       74.54       70.95     12.34 o 
  -8   7   0       10.74        3.80      3.80 o 
  -7   7   0        8.84       12.76      2.96 o 
  -6   7   0       22.54       24.79      4.95 o 
  -5   7   0      139.77      149.95     18.26 o 
  -4   7   0      108.02      116.04      7.92 o 
  -3   7   0      463.09      523.35     33.06 o 
  -2   7   0        0.02        0.35      3.16 o 
  -1   7   0      558.87      587.17     18.21 o 
   0   7   0        0.02        1.12      3.05 o 
   1   7   0     2406.17     2604.02     70.34 o 
   2   7   0       48.51       50.86      5.00 o 
   3   7   0       64.06       51.21      4.81 o 
   4   7   0       68.73       64.06      4.93 o 
   5   7   0      813.42      943.12     38.22 o 
   6   7   0       40.13       28.79      7.64 o 
   7   7   0      132.29      133.70     14.09 o 
   8   7   0        0.45        2.60      3.81 o 
   9   7   0       20.68       14.04      5.01 o 
  10   7   0      726.13      778.49     51.49 o 
  11   7   0        6.07        8.16      5.39 o 
  12   7   0       15.96       15.25      7.31 o 
  13   7   0        5.39        7.75      3.71 o 
 -11   8   0       38.46       59.83     17.90 o 
 -10   8   0        3.67        7.44      8.77 o 
  -9   8   0        8.28        7.41      5.61 o 
  -8   8   0        9.60        9.38      5.46 o 
  -7   8   0       33.68       45.74      6.10 o 
  -6   8   0       16.15       11.82      4.76 o 
  -5   8   0      156.32      154.52      9.17 o 
  -4   8   0        0.83        4.06      2.17 o 
  -3   8   0       34.94       33.09      5.89 o 
  -2   8   0        7.75        9.33      3.51 o 
  -1   8   0       86.15       73.42      6.80 o 
   0   8   0       14.01       11.08      3.75 o 
   1   8   0       19.10       19.42      3.73 o 
   2   8   0        0.14        2.10      2.30 o 
   3   8   0       34.69       33.06      4.40 o 
   4   8   0       43.86       51.82      4.79 o 
   5   8   0      682.25      745.06     28.51 o 
   6   8   0        0.98        2.96      3.03 o 
   7   8   0       29.14       37.69     10.62 o 
   8   8   0       75.19       69.14      8.62 o 
   9   8   0       77.91       67.80      9.80 o 
  10   8   0       40.92       47.12      7.99 o 
  11   8   0       71.29       78.24     11.18 o 
  12   8   0       24.92       13.95      5.30 o 
  13   8   0        6.09        4.99      3.24 o 
 -10   9   0        1.91        7.55      8.08 o 
  -9   9   0        8.70        9.31     11.24 o 
  -8   9   0       13.73       16.37     10.73 o 
  -7   9   0        0.01        4.65      2.87 o 
  -6   9   0       12.43       12.05      5.20 o 
  -5   9   0        0.29        2.61      2.50 o 
  -4   9   0      123.70      123.86      8.55 o 
  -3   9   0      167.47      181.09      9.91 o 
  -2   9   0      712.94      705.05     20.44 o 
  -1   9   0       78.60       62.84      7.26 o 
   0   9   0      129.41      108.08      7.31 o 
   1   9   0        0.49       -1.83      3.30 o 
   2   9   0      512.43      527.56     14.54 o 
   3   9   0      198.93      204.28      9.51 o 
   4   9   0      507.33      557.61     17.60 o 
   5   9   0        3.92        5.48      1.73 o 
   6   9   0       25.30       22.24      3.78 o 
   7   9   0       35.67       29.16      4.11 o 
   8   9   0        8.19        8.68      3.68 o 
   9   9   0       12.90        9.89      4.88 o 
  10   9   0      106.18      105.25     13.47 o 
  11   9   0        5.17        9.54      5.33 o 
  12   9   0      114.49      108.53     17.13 o 
  13   9   0        0.13        5.02      3.85 o 
  -9  10   0        2.10        4.41      4.18 o 
  -8  10   0       91.84      117.68     17.33 o 
  -7  10   0        2.79        2.37      4.66 o 
  -6  10   0        1.49        7.67      4.40 o 
  -5  10   0       88.76       91.19      9.61 o 
  -4  10   0       52.33       54.94      7.50 o 
  -3  10   0      538.70      563.79     28.36 o 
  -2  10   0      300.54      276.20     11.89 o 
  -1  10   0      340.68      343.14     15.13 o 
   0  10   0        4.34        7.55     21.86 o 
   1  10   0      126.99      109.12      7.87 o 
   2  10   0      242.93      248.52     11.49 o 
   3  10   0      683.31      672.00     21.82 o 
   4  10   0     1135.97     1192.40     41.34 o 
   5  10   0       15.09       24.42      5.80 o 
   6  10   0       13.12       11.32      3.41 o 
   7  10   0       37.38       28.75      6.89 o 
   8  10   0        2.38        0.68      6.60 o 
   9  10   0       37.95       46.59      9.69 o 
  10  10   0        0.20        1.86      4.66 o 
  11  10   0        0.49        6.41      4.99 o 
  12  10   0       51.80       42.27     10.27 o 
  -9  11   0        0.16        3.52      4.44 o 
  -8  11   0        1.11        2.32      4.11 o 
  -7  11   0       48.00       58.05     16.42 o 
  -6  11   0      292.80      349.52     18.20 o 
  -5  11   0      103.21      111.71     10.73 o 
  -4  11   0       25.50       27.34      5.72 o 
  -3  11   0       25.97       18.49      5.21 o 
  -2  11   0       18.09       18.37      5.17 o 
  -1  11   0        0.00        3.61      3.46 o 
   0  11   0       91.09       85.95      8.27 o 
   1  11   0        2.75        4.16      3.26 o 
   2  11   0       20.77       25.70      4.72 o 
   3  11   0        0.13        1.64      3.73 o 
   4  11   0       21.64       20.11      5.06 o 
   5  11   0       80.16       69.10      6.80 o 
   6  11   0       62.96       87.04     14.43 o 
   7  11   0      115.64      116.03     11.95 o 
   8  11   0      140.70      147.83     31.92 o 
   9  11   0        1.56        1.49      3.96 o 
  10  11   0       20.37       19.76      6.16 o 
  11  11   0        6.62       10.88      5.40 o 
  12  11   0       23.91       22.68      8.09 o 
  -7  12   0      141.45      148.78     26.13 o 
  -6  12   0       18.63       19.71      9.07 o 
  -5  12   0       29.02       39.44     11.57 o 
  -4  12   0      108.92      112.60     12.21 o 
  -3  12   0       12.18        1.97      4.79 o 
  -2  12   0        4.60        2.66      2.86 o 
  -1  12   0       79.90       69.36      8.88 o 
   0  12   0        0.00        0.33      2.56 o 
   1  12   0       98.02      103.19      9.38 o 
   2  12   0      143.66      139.26     10.91 o 
   3  12   0       22.56       24.36      5.36 o 
   4  12   0      523.36      554.44     23.21 o 
   5  12   0       26.63       22.07     10.28 o 
   6  12   0        0.06        4.31      6.02 o 
   7  12   0       21.04       33.73     11.09 o 
   8  12   0      181.68      217.64     28.29 o 
   9  12   0        0.97       -2.07      5.74 o 
  10  12   0       29.19       21.32      7.45 o 
  11  12   0       30.62       22.42      9.20 o 
  -6  13   0      106.27      129.37     27.71 o 
  -5  13   0       12.33        8.01      4.22 o 
  -4  13   0        4.77        3.91      4.11 o 
  -3  13   0        9.21        9.82      4.07 o 
  -2  13   0       13.82        9.99      4.78 o 
  -1  13   0       42.62       40.28      6.90 o 
   0  13   0        7.86        5.87      3.13 o 
   1  13   0        8.70        8.62      3.84 o 
   2  13   0        2.01        4.38      3.20 o 
   3  13   0      112.01      115.39     10.00 o 
   4  13   0      210.51      269.18     27.71 o 
   5  13   0       38.88       43.39     12.67 o 
   6  13   0        0.15        1.46      8.08 o 
   7  13   0        0.65       -1.17      8.52 o 
   8  13   0        0.39       -2.37      7.55 o 
   9  13   0       35.46       39.77     13.31 o 
  10  13   0       35.66       44.21     14.97 o 
  -5  14   0        3.40        9.63      8.41 o 
  -4  14   0        6.84        6.19      5.08 o 
  -3  14   0       15.05       14.25      4.51 o 
  -2  14   0        1.27        6.12      4.11 o 
  -1  14   0        0.55        3.59      3.68 o 
   0  14   0       10.31        5.30      4.20 o 
   1  14   0       22.00       25.22      6.00 o 
   2  14   0        2.98        4.69      4.84 o 
   3  14   0      155.86      187.07     25.77 o 
   4  14   0      425.90      487.96     29.59 o 
   5  14   0        2.19        7.31      5.22 o 
   6  14   0        7.00        4.61      5.05 o 
   7  14   0       76.97       84.97     22.05 o 
   8  14   0        5.39        5.78      7.03 o 
   9  14   0        0.36        5.07      4.15 o 
  -3  15   0        0.01        2.57      2.04 o 
  -2  15   0        3.15        3.69      2.39 o 
  -1  15   0        1.88        3.87      1.65 o 
   0  15   0        0.92        7.14      8.10 o 
   1  15   0        1.18        2.63      4.99 o 
   2  15   0       21.56       21.95      9.63 o 
   3  15   0        0.75        1.96      3.50 o 
   4  15   0        0.20        3.85      5.56 o 
   5  15   0       17.49        9.28      7.50 o 
   6  15   0        6.74       11.02      8.16 o 
   7  15   0        6.65        6.86      6.29 o 
   1  16   0        2.94        8.29      6.93 o 
   2  16   0        0.17        3.14      4.34 o 
   3  16   0        6.26       13.56      7.95 o 
   4  16   0        5.32       10.40      5.48 o 
  -6 -15   1       13.78       18.84     10.32 o 
  -5 -15   1        0.06        5.76      5.17 o 
  -4 -15   1        9.94        4.01      5.13 o 
  -3 -15   1        4.35       13.28      8.90 o 
  -2 -15   1       33.24       34.13     11.16 o 
  -1 -15   1        2.97        4.84      5.18 o 
   0 -15   1       10.96       15.70      8.41 o 
   1 -15   1       12.78       16.75      9.28 o 
   2 -15   1        2.72        3.07      3.32 o 
  -8 -14   1        6.28        6.07      4.85 o 
  -7 -14   1       10.03       11.11      8.18 o 
  -6 -14   1       12.20       23.97     10.43 o 
  -5 -14   1       15.18       17.66      9.02 o 
  -4 -14   1       17.68       18.91      7.91 o 
  -3 -14   1        2.12        2.73      4.57 o 
  -2 -14   1       46.93       50.24     11.32 o 
  -1 -14   1        2.54        4.21      5.89 o 
   0 -14   1        2.91        3.61      2.72 o 
   1 -14   1        1.26        4.41      2.99 o 
   2 -14   1        0.98        2.07      2.83 o 
   3 -14   1        0.21        3.68      3.07 o 
   4 -14   1        0.09        3.26      3.40 o 
  -9 -13   1      118.09      161.53     28.29 o 
  -8 -13   1        7.31       13.90      6.78 o 
  -7 -13   1        1.16        5.22      4.10 o 
  -6 -13   1        0.03        7.67     10.38 o 
  -5 -13   1       25.40       35.62     11.32 o 
  -4 -13   1      303.06      335.56     32.45 o 
  -3 -13   1      528.05      606.04     30.39 o 
  -2 -13   1       35.71       42.09     11.45 o 
  -1 -13   1       16.20       12.17      4.95 o 
   0 -13   1       20.86       24.31      5.58 o 
   1 -13   1       38.81       47.94      7.13 o 
   2 -13   1        3.40        3.86      2.77 o 
   3 -13   1       37.02       34.86      8.49 o 
   4 -13   1       31.59       33.31      6.35 o 
   5 -13   1        7.20        6.34      3.14 o 
   6 -13   1        2.26        5.48      4.05 o 
 -10 -12   1        1.25        3.67      3.37 o 
  -9 -12   1      131.19      123.08     24.20 o 
  -8 -12   1       80.88       77.57     12.04 o 
  -7 -12   1        3.16        2.48      2.01 o 
  -6 -12   1       14.66       30.44     18.10 o 
  -5 -12   1        0.51        3.75      5.76 o 
  -4 -12   1      124.98      136.87     18.02 o 
  -3 -12   1       23.70       33.12      9.63 o 
  -2 -12   1       19.48       22.16      4.84 o 
  -1 -12   1        0.00        3.08      2.27 o 
   0 -12   1        2.19        5.19      2.66 o 
   1 -12   1       14.18       12.26      4.80 o 
   2 -12   1        7.43        5.84      3.26 o 
   3 -12   1      185.20      171.17     13.94 o 
   4 -12   1        0.23        4.64      4.57 o 
   5 -12   1       43.34       48.49      7.31 o 
   6 -12   1        0.43        3.06      4.00 o 
   7 -12   1       60.48       66.10     16.93 o 
 -11 -11   1        4.12        6.81      4.86 o 
 -10 -11   1       46.21       47.32     11.71 o 
  -9 -11   1       51.00       50.98     10.15 o 
  -8 -11   1       78.27       80.90     13.11 o 
  -7 -11   1       15.26       15.43      6.93 o 
  -6 -11   1       57.26       53.92     14.02 o 
  -5 -11   1        0.82        5.28      6.35 o 
  -4 -11   1       45.21       35.18      5.70 o 
  -3 -11   1      118.91      118.68      8.30 o 
  -2 -11   1      184.07      175.88     11.67 o 
  -1 -11   1       24.28       23.36      8.14 o 
   0 -11   1       68.48       61.31      6.38 o 
   1 -11   1       11.52       16.91      4.88 o 
   2 -11   1       25.97       31.81      6.25 o 
   3 -11   1       38.20       28.46      6.83 o 
   4 -11   1       30.01       47.04      7.93 o 
   5 -11   1      448.26      510.57     28.82 o 
   6 -11   1       55.07       65.11     13.30 o 
   7 -11   1       17.82       14.92      4.49 o 
   8 -11   1       43.15       37.58     15.58 o 
 -12 -10   1        5.40        9.53      5.03 o 
 -11 -10   1        1.82        3.23      3.37 o 
 -10 -10   1       14.16       13.47      4.43 o 
  -9 -10   1        7.01        5.25      3.40 o 
  -8 -10   1      172.71      176.89     15.45 o 
  -7 -10   1       46.85       48.47      8.46 o 
  -6 -10   1      368.62      393.31     24.21 o 
  -5 -10   1       21.81       12.93      3.37 o 
  -4 -10   1      251.07      240.25     10.54 o 
  -3 -10   1      191.20      191.17      9.56 o 
  -2 -10   1      149.38      158.76     12.53 o 
  -1 -10   1      114.23      119.94      9.55 o 
   0 -10   1       17.71       17.84      4.42 o 
   1 -10   1      140.52      142.70      9.35 o 
   2 -10   1       52.42       45.12      6.70 o 
   3 -10   1       30.47       36.06      6.13 o 
   4 -10   1      750.37      816.43     74.70 o 
   5 -10   1       69.00       75.48      9.69 o 
   6 -10   1       69.77       75.09      8.36 o 
   7 -10   1        1.98        2.91      2.84 o 
   8 -10   1       52.55       55.93     15.80 o 
   9 -10   1       13.99       17.00      7.98 o 
 -12  -9   1       14.35       10.55      8.19 o 
 -11  -9   1       38.33       33.63      8.69 o 
 -10  -9   1       75.57       80.39     11.51 o 
  -9  -9   1       15.26       18.24      5.49 o 
  -8  -9   1        0.43        2.45      3.18 o 
  -7  -9   1      323.90      330.51     26.47 o 
  -6  -9   1      636.97      631.42     36.56 o 
  -5  -9   1       53.24       57.07      5.63 o 
  -4  -9   1      317.35      298.94     20.08 o 
  -3  -9   1        0.67        1.05      1.95 o 
  -2  -9   1      127.39      126.43      9.41 o 
  -1  -9   1      405.18      383.06     16.41 o 
   0  -9   1        1.10        2.10      2.64 o 
   1  -9   1      347.31      364.64     14.31 o 
   2  -9   1      405.48      395.66     15.35 o 
   3  -9   1      802.17      769.47     24.20 o 
   4  -9   1        0.68       -1.39      3.77 o 
   5  -9   1      396.20      399.09     35.06 o 
   6  -9   1        6.39        6.49      4.63 o 
   7  -9   1        9.07        8.43      4.71 o 
   8  -9   1       11.64       20.64      5.93 o 
   9  -9   1       31.28       39.21     12.14 o 
  10  -9   1       33.28       52.41     17.13 o 
 -13  -8   1       36.29       37.66      9.58 o 
 -12  -8   1       18.55       16.61      3.66 o 
 -11  -8   1       16.48       18.46      7.72 o 
 -10  -8   1      431.76      414.76     18.06 o 
  -9  -8   1       17.05       14.90      5.83 o 
  -8  -8   1        1.92        0.62      5.44 o 
  -7  -8   1      336.72      337.13     18.16 o 
  -6  -8   1        6.64        6.15      2.59 o 
  -5  -8   1      544.56      600.22     16.04 o 
  -4  -8   1        9.60        5.86      4.39 o 
  -3  -8   1       19.69       18.84      4.66 o 
  -2  -8   1       86.57       82.44      5.97 o 
  -1  -8   1      295.02      283.85     10.39 o 
   0  -8   1       16.59       20.49      4.11 o 
   1  -8   1        0.49        3.47      2.69 o 
   2  -8   1      638.44      606.84     20.82 o 
   3  -8   1      381.31      387.98     18.30 o 
   4  -8   1        7.72        1.39      4.38 o 
   5  -8   1      303.44      303.65     14.23 o 
   6  -8   1      186.28      197.34     12.21 o 
   7  -8   1        2.90        1.07      2.12 o 
   8  -8   1       17.46       17.50      5.16 o 
   9  -8   1       19.28       14.02     10.17 o 
  10  -8   1       14.94       17.33     17.05 o 
  11  -8   1       13.50       15.40      9.82 o 
 -13  -7   1        0.85        2.86      4.96 o 
 -12  -7   1       29.28       22.90      5.90 o 
 -11  -7   1      416.74      410.03     26.15 o 
 -10  -7   1      293.36      314.51     32.47 o 
  -9  -7   1       16.76       11.23      7.22 o 
  -8  -7   1      112.40      106.48     14.66 o 
  -7  -7   1        7.09        2.94      4.65 o 
  -6  -7   1       52.86       54.88      7.82 o 
  -5  -7   1      114.91      125.82      6.03 o 
  -4  -7   1      503.53      523.12     20.85 o 
  -3  -7   1      131.66      151.61      6.05 o 
  -2  -7   1       79.12       72.70      5.46 o 
  -1  -7   1       23.48       24.53      5.37 o 
   0  -7   1      246.44      264.73      9.69 o 
   1  -7   1       29.89       36.14      5.22 o 
   2  -7   1      200.00      192.67      8.98 o 
   3  -7   1       12.47        9.37      2.78 o 
   4  -7   1      112.67       97.94      7.61 o 
   5  -7   1       86.97       72.85      7.71 o 
   6  -7   1       12.77        7.62      3.77 o 
   7  -7   1        1.43        4.88      3.48 o 
   8  -7   1        0.13       -2.92      3.43 o 
   9  -7   1       12.64       10.78      5.54 o 
  10  -7   1       71.50       80.73     16.14 o 
  11  -7   1        3.56       13.89     10.71 o 
 -14  -6   1        1.17        1.88      1.87 o 
 -13  -6   1        1.61        5.85      4.10 o 
 -12  -6   1      192.43      203.71     19.46 o 
 -11  -6   1       17.81       21.01      5.29 o 
 -10  -6   1       94.48       90.12      8.86 o 
  -9  -6   1       68.02       62.14     10.42 o 
  -8  -6   1       53.62       47.36      7.22 o 
  -7  -6   1        0.01        2.69      2.30 o 
  -6  -6   1       81.74       80.39      9.05 o 
  -5  -6   1      763.53      785.72     40.40 o 
  -4  -6   1     1003.39     1094.17     21.52 o 
  -3  -6   1      690.77      810.42     17.21 o 
  -2  -6   1      962.17      972.27     14.31 o 
  -1  -6   1      407.29      429.98     10.56 o 
   0  -6   1      291.18      325.34      9.44 o 
   1  -6   1       58.02       56.13      5.62 o 
   2  -6   1     3000.15     3409.41    100.17 o 
   3  -6   1       15.42       16.00      3.53 o 
   4  -6   1       16.56       13.38      3.80 o 
   5  -6   1      161.15      158.74      9.27 o 
   6  -6   1       64.03       64.16      6.92 o 
   7  -6   1      427.73      450.11     20.31 o 
   8  -6   1      160.36      185.78     18.05 o 
   9  -6   1       31.13       31.94      4.80 o 
  10  -6   1        5.18        2.48      4.74 o 
  11  -6   1        0.01        0.87      3.14 o 
  12  -6   1       10.15        7.55      7.32 o 
 -14  -5   1        1.75       37.91     52.75 o 
 -13  -5   1       83.41       89.99     14.26 o 
 -12  -5   1      189.67      189.69     34.27 o 
 -11  -5   1       40.70       47.67     10.60 o 
 -10  -5   1       31.00       26.89      5.37 o 
  -9  -5   1       29.48       25.10      3.64 o 
  -8  -5   1      123.98      131.35      7.47 o 
  -7  -5   1      102.91      102.26      8.77 o 
  -6  -5   1      165.69      158.16     10.27 o 
  -5  -5   1        0.85        1.69      3.16 o 
  -4  -5   1      664.49      673.06     15.66 o 
  -3  -5   1      312.68      332.87      7.47 o 
  -2  -5   1      869.85     1002.00     20.92 o 
  -1  -5   1     1359.90     1426.78     23.17 o 
   0  -5   1      840.96      802.69     12.92 o 
   1  -5   1     2305.18     2202.43     26.01 o 
   2  -5   1     4102.94     4248.65     88.42 o 
   3  -5   1      203.90      205.01     22.04 o 
   4  -5   1        4.80        5.65      3.12 o 
   5  -5   1        0.22        2.53      2.00 o 
   6  -5   1        0.07        4.08      2.78 o 
   7  -5   1       28.23       28.46      5.26 o 
   8  -5   1      220.86      214.62     10.21 o 
   9  -5   1        0.12        1.70      1.63 o 
  10  -5   1       23.86       23.12      6.21 o 
  11  -5   1        0.00        3.70      5.23 o 
  12  -5   1        9.55        2.53      5.17 o 
 -14  -4   1       22.90       34.32     15.91 o 
 -13  -4   1       74.19       72.99     12.66 o 
 -12  -4   1       10.25        9.06      3.30 o 
 -11  -4   1       34.91       31.25      4.50 o 
 -10  -4   1        7.70        8.30      3.03 o 
  -9  -4   1       22.08       20.83      4.27 o 
  -8  -4   1       11.73        6.18      2.80 o 
  -7  -4   1      330.34      328.70     11.88 o 
  -6  -4   1      622.06      639.51     11.39 o 
  -5  -4   1      130.99      120.78     13.61 o 
  -4  -4   1      215.74      224.11      8.86 o 
  -3  -4   1     2036.84     2160.55     40.31 o 
  -2  -4   1     2421.72     2471.12     32.09 o 
  -1  -4   1      123.83      103.15      3.91 o 
   0  -4   1      356.67      324.64      7.78 o 
   1  -4   1     1716.75     1631.97     18.98 o 
   2  -4   1      534.99      634.57     13.39 o 
   3  -4   1      674.52      750.94     13.88 o 
   4  -4   1      203.62      247.81      9.05 o 
   5  -4   1       81.68       78.06      6.49 o 
   6  -4   1     1821.27     2069.43     33.56 o 
   7  -4   1      668.96      691.00     36.64 o 
   8  -4   1       37.87       45.85      4.61 o 
   9  -4   1      135.93      124.42      7.49 o 
  10  -4   1       77.46       80.96      7.18 o 
  11  -4   1        0.21        3.27      2.51 o 
  12  -4   1       50.30       43.21     14.02 o 
  13  -4   1       10.73        4.33      7.70 o 
 -14  -3   1        0.47        2.04      9.54 o 
 -13  -3   1       29.91       23.47      7.34 o 
 -12  -3   1       29.92       25.55      3.68 o 
 -11  -3   1      270.64      258.07     13.93 o 
 -10  -3   1        0.75        2.37      2.01 o 
  -9  -3   1      135.18      136.77      7.27 o 
  -8  -3   1      244.68      250.57     15.46 o 
  -7  -3   1        0.06        2.36      2.38 o 
  -6  -3   1        8.08        8.65      2.88 o 
  -5  -3   1      811.47      882.79     15.96 o 
  -4  -3   1       65.65       54.50      3.15 o 
  -3  -3   1      767.86      743.08     16.89 o 
  -2  -3   1     1336.41     1303.20     17.38 o 
  -1  -3   1       79.77       77.33      2.42 o 
   0  -3   1     1591.92     1518.09     15.82 o 
   1  -3   1      194.79      153.80      5.19 o 
   2  -3   1     1279.00     1263.92     16.28 o 
   3  -3   1       13.14       21.20      4.46 o 
   4  -3   1      511.30      554.66     12.03 o 
   5  -3   1        5.75       10.97      3.18 o 
   6  -3   1        0.61        0.41      2.00 o 
   7  -3   1        0.08        3.19      2.24 o 
   8  -3   1       85.35       87.58     10.34 o 
   9  -3   1      759.98      836.47     26.04 o 
  10  -3   1        0.04        1.60      1.47 o 
  11  -3   1      125.78      137.19     14.63 o 
  12  -3   1        7.14        5.02      3.97 o 
  13  -3   1        0.00        2.71      4.25 o 
 -14  -2   1       22.61       21.64      8.82 o 
 -13  -2   1        2.37        5.56      3.64 o 
 -12  -2   1       26.46       35.88      5.44 o 
 -11  -2   1       52.38       50.06      5.71 o 
 -10  -2   1       78.22       65.11      5.45 o 
  -9  -2   1       14.94       18.67      3.48 o 
  -8  -2   1        2.33        4.69      2.70 o 
  -7  -2   1      189.98      200.34      7.13 o 
  -6  -2   1     1284.66     1356.71     24.89 o 
  -5  -2   1      212.91      205.13      6.02 o 
  -4  -2   1      907.41      914.62     24.81 o 
  -3  -2   1      311.97      270.84     12.45 o 
  -2  -2   1       50.72       61.38      3.34 o 
  -1  -2   1     2088.05     1881.26     29.24 o 
   0  -2   1      169.87      168.10      2.56 o 
   1  -2   1        5.25        7.97      2.64 o 
   2  -2   1     1567.41     1498.53     53.61 o 
   3  -2   1     1590.27     1490.35     18.31 o 
   4  -2   1     1961.07     2237.33     26.90 o 
   5  -2   1       48.36       35.54      3.99 o 
   6  -2   1       76.63       90.66      8.44 o 
   7  -2   1        1.54        2.00      1.84 o 
   8  -2   1       18.41       15.19      3.08 o 
   9  -2   1      647.54      723.35     23.55 o 
  10  -2   1        0.55        4.36      2.72 o 
  11  -2   1       14.60       23.94      5.10 o 
  12  -2   1       27.69       32.23      9.15 o 
  13  -2   1        7.12        3.88      5.76 o 
  14  -2   1       12.67       22.71     10.70 o 
 -14  -1   1        1.92        2.19      3.53 o 
 -13  -1   1        4.71        5.80      4.02 o 
 -12  -1   1      187.95      156.57     15.74 o 
 -11  -1   1      244.78      248.85     16.03 o 
 -10  -1   1      369.43      369.96     21.29 o 
  -9  -1   1        2.08        3.27      2.59 o 
  -8  -1   1        0.15        1.35      2.26 o 
  -7  -1   1      478.79      471.25     10.23 o 
  -6  -1   1       27.46       33.33      3.46 o 
  -5  -1   1     1448.19     1507.76     16.70 o 
  -4  -1   1      788.89      698.48     13.15 o 
  -3  -1   1       35.95       44.50      2.53 o 
  -2  -1   1       34.60       27.83      3.33 o 
  -1  -1   1      225.25      193.20      3.35 o 
   1  -1   1       15.07       14.83      1.74 o 
   2  -1   1     3485.51     3245.51     26.65 o 
   3  -1   1      627.25      644.99     21.93 o 
   4  -1   1      121.06      107.94      4.15 o 
   5  -1   1       46.51       60.00      5.16 o 
   6  -1   1        5.96        3.63      2.04 o 
   7  -1   1     1151.25     1306.60     16.73 o 
   8  -1   1        0.04        0.83      2.13 o 
   9  -1   1      184.47      183.58      8.99 o 
  10  -1   1       10.67       11.21      3.87 o 
  11  -1   1       67.58       81.10     14.23 o 
  12  -1   1      109.28      112.01     13.73 o 
  13  -1   1        0.01        1.14      4.87 o 
  14  -1   1       78.76       67.38     14.78 o 
 -14   0   1        0.10        4.12      4.64 o 
 -13   0   1        8.79        8.48      5.19 o 
 -12   0   1      131.57      131.29     13.19 o 
 -11   0   1       22.67       17.16      4.26 o 
 -10   0   1      333.36      316.01     23.41 o 
  -9   0   1        7.48        9.62      2.83 o 
  -8   0   1        1.26        3.07      2.46 o 
  -7   0   1      148.30      137.46      6.15 o 
  -6   0   1       51.60       46.76      4.33 o 
  -5   0   1     1527.24     1641.15     49.69 o 
  -4   0   1      844.93      830.32     27.21 o 
  -3   0   1     2837.52     2876.09     38.67 o 
  -2   0   1      685.00      615.30     12.59 o 
  -1   0   1     2349.91     2326.27     11.10 o 
   1   0   1      638.12      577.26     11.29 o 
   2   0   1       72.50       81.83      4.95 o 
   3   0   1      977.40      963.20     22.43 o 
   4   0   1       10.18       15.07      4.33 o 
   5   0   1      435.67      435.96     15.62 o 
   6   0   1       13.69        9.60      2.79 o 
   7   0   1       25.48       27.95      3.57 o 
   8   0   1      116.52      125.53      9.42 o 
   9   0   1        8.31       10.52      4.21 o 
  10   0   1        3.28        4.36      2.68 o 
  11   0   1       13.24       12.71      3.12 o 
  12   0   1       11.28       18.88      6.25 o 
  13   0   1       40.62       33.23      6.44 o 
  14   0   1       42.25       32.55      9.10 o 
 -14   1   1        8.79        4.78      5.65 o 
 -13   1   1        2.01        7.13      5.59 o 
 -12   1   1        0.68        0.94      2.98 o 
 -11   1   1       50.44       51.27      6.21 o 
 -10   1   1       55.35       71.06     12.72 o 
  -9   1   1        0.01        3.02      1.91 o 
  -8   1   1       17.17       17.82      3.60 o 
  -7   1   1       84.48      100.38      5.41 o 
  -6   1   1       74.90       65.66      4.64 o 
  -5   1   1      568.16      684.13     10.28 o 
  -4   1   1      965.77      929.92     21.65 o 
  -3   1   1    15148.33    14851.06     68.90 o 
  -1   1   1     2829.54     2464.80     24.67 o 
   0   1   1     1607.29     1521.99     15.78 o 
   1   1   1     9605.79     8303.47     72.84 o 
   2   1   1       43.64       40.95      4.79 o 
   3   1   1     2338.82     2252.41     20.46 o 
   4   1   1      649.82      637.39     28.26 o 
   5   1   1        1.62        5.17      1.63 o 
   6   1   1      529.88      482.46     23.12 o 
   7   1   1       66.81       65.22      5.44 o 
   8   1   1      175.88      189.56      8.08 o 
   9   1   1      339.82      341.56     12.58 o 
  10   1   1      333.80      328.28     16.56 o 
  11   1   1       34.33       36.85      7.23 o 
  12   1   1       56.30       49.14      5.56 o 
  13   1   1       39.38       43.73     11.67 o 
  14   1   1       19.40       11.63      6.59 o 
 -13   2   1       11.48       13.92      6.73 o 
 -12   2   1       50.45       41.98      8.51 o 
 -11   2   1       13.20       12.38      4.40 o 
 -10   2   1       56.23       57.27      5.68 o 
  -9   2   1      189.96      209.67     11.25 o 
  -8   2   1        6.81        5.57      2.98 o 
  -7   2   1       23.66       24.08      3.69 o 
  -6   2   1      103.93      117.82     16.14 o 
  -4   2   1        4.09        4.34      1.59 o 
  -3   2   1      403.88      394.69      8.50 o 
  -2   2   1     2367.36     2190.30     14.91 o 
  -1   2   1        0.30        1.04      0.95 o 
   0   2   1     2589.66     2393.23     31.85 o 
   1   2   1     1351.38     1339.09     18.66 o 
   2   2   1       17.46       12.94      3.55 o 
   3   2   1     3415.67     3246.86     59.37 o 
   4   2   1      269.53      292.39      6.71 o 
   5   2   1      344.74      321.94      7.64 o 
   6   2   1        0.02        1.16      1.57 o 
   7   2   1      495.28      566.94     11.79 o 
   8   2   1      559.88      544.17     13.75 o 
   9   2   1        2.77        3.86      2.41 o 
  10   2   1      253.94      257.42     19.62 o 
  11   2   1       15.44       12.08      6.03 o 
  12   2   1      184.99      186.46     22.69 o 
  13   2   1        1.51        3.63      2.67 o 
  14   2   1        8.46        2.86      4.11 o 
 -13   3   1        7.64       13.68      7.13 o 
 -12   3   1        0.56        6.16      3.98 o 
 -11   3   1        7.40        8.72      4.40 o 
 -10   3   1       14.43       11.83      4.42 o 
  -9   3   1      223.06      255.33     30.65 o 
  -8   3   1        0.03        0.80      1.91 o 
  -7   3   1      163.76      171.51      7.22 o 
  -6   3   1     1203.05     1308.60     17.96 o 
  -5   3   1      463.51      483.76     13.72 o 
  -4   3   1      170.09      119.68      6.85 o 
  -3   3   1       11.65       14.99      2.25 o 
  -2   3   1        6.59        8.47      2.60 o 
  -1   3   1        7.16        7.12      1.81 o 
   0   3   1      183.10      171.82      8.93 o 
   1   3   1      317.70      285.42     14.13 o 
   2   3   1     4597.83     4499.66     50.78 o 
   3   3   1      307.60      277.87     18.63 o 
   4   3   1       90.91       83.73      4.15 o 
   5   3   1       71.53       83.54      4.56 o 
   6   3   1      469.85      434.96     23.29 o 
   7   3   1      627.75      725.51     13.08 o 
   8   3   1        3.93        3.35      2.25 o 
   9   3   1        9.19       10.66      3.55 o 
  10   3   1       92.97       87.14      7.16 o 
  11   3   1        0.07        3.27      2.19 o 
  12   3   1       30.69       33.87      5.62 o 
  13   3   1      208.62      234.17     36.62 o 
  14   3   1       24.51       13.99      4.55 o 
 -13   4   1        2.77        6.07      4.40 o 
 -12   4   1        0.42        0.22      1.80 o 
 -11   4   1       30.83       27.55      7.65 o 
 -10   4   1       18.70       25.34      6.27 o 
  -9   4   1       88.63      102.43     10.29 o 
  -8   4   1       90.27       86.53     11.83 o 
  -7   4   1       72.40       64.31     10.66 o 
  -6   4   1      362.97      342.53     10.70 o 
  -5   4   1       15.04       17.57      3.25 o 
  -4   4   1      503.65      569.30     13.15 o 
  -3   4   1      141.50      131.61      5.79 o 
  -2   4   1     1873.65     1697.10     36.50 o 
  -1   4   1      873.89      763.83     13.41 o 
   0   4   1        0.28        0.45      2.40 o 
   1   4   1     1047.93     1004.15     16.64 o 
   2   4   1     3150.79     3176.87     48.69 o 
   3   4   1      691.45      781.33     15.68 o 
   4   4   1       26.29       31.05      4.23 o 
   5   4   1      429.58      445.45     13.34 o 
   6   4   1      356.79      383.50     22.36 o 
   7   4   1      345.14      369.81     12.10 o 
   8   4   1       33.22       37.86      4.97 o 
   9   4   1      140.55      145.74      7.58 o 
  10   4   1        0.36        2.10      2.41 o 
  11   4   1        1.35        1.30      3.63 o 
  12   4   1       67.63       68.73      9.25 o 
  13   4   1       82.92       79.07      9.02 o 
  14   4   1        1.21        0.69      3.89 o 
 -12   5   1        4.15       10.87      5.17 o 
 -11   5   1        0.22       -2.26      5.27 o 
 -10   5   1       54.05       59.10      8.78 o 
  -9   5   1      100.42       93.38      9.77 o 
  -8   5   1        5.65        2.48      2.04 o 
  -7   5   1      728.23      862.79     48.50 o 
  -6   5   1      157.59      135.45      7.87 o 
  -5   5   1       91.91       94.59      6.29 o 
  -4   5   1        0.00        2.47      3.18 o 
  -3   5   1      426.79      434.99     10.88 o 
  -2   5   1      340.70      388.80      9.76 o 
  -1   5   1      510.87      561.12     12.31 o 
   0   5   1        7.47        8.60      2.39 o 
   1   5   1        2.60        2.70      2.01 o 
   2   5   1     1081.06     1261.56     17.23 o 
   3   5   1       18.52       11.60      3.24 o 
   4   5   1      156.12      177.14     11.77 o 
   5   5   1      365.35      448.58     17.60 o 
   6   5   1      108.18      105.98      9.08 o 
   7   5   1       56.16       46.73      4.55 o 
   8   5   1       38.82       31.02      4.71 o 
   9   5   1       16.20       17.50      3.92 o 
  10   5   1       82.06       73.46      7.40 o 
  11   5   1        5.94        3.76      2.56 o 
  12   5   1        2.54        2.43      2.10 o 
  13   5   1        0.50        4.77      2.41 o 
  14   5   1       80.25       71.32     11.77 o 
 -12   6   1        6.78        8.23      9.58 o 
 -11   6   1        0.81        0.99      3.67 o 
 -10   6   1       45.27       49.08      9.32 o 
  -9   6   1      120.89      122.36     11.81 o 
  -8   6   1      290.11      333.69     41.32 o 
  -7   6   1      365.66      344.46     25.69 o 
  -6   6   1      468.32      464.09     14.97 o 
  -5   6   1      201.08      207.53      8.93 o 
  -4   6   1      375.52      337.03     10.42 o 
  -3   6   1        7.89       11.81      3.40 o 
  -2   6   1        2.91        2.08      2.00 o 
  -1   6   1      778.26      787.80     19.19 o 
   0   6   1      143.51      136.84      6.20 o 
   1   6   1      839.45      885.22     15.65 o 
   2   6   1      331.68      349.60      9.90 o 
   3   6   1       95.25       83.55      4.84 o 
   4   6   1       51.48       68.15      7.05 o 
   5   6   1        0.23        1.00      4.21 o 
   6   6   1      481.64      478.08     45.13 o 
   7   6   1      139.66      137.60      9.85 o 
   8   6   1       16.56        7.62      3.71 o 
   9   6   1     1358.37     1401.47    141.57 o 
  10   6   1       92.26       84.87      7.34 o 
  11   6   1        0.29        3.15      2.63 o 
  12   6   1       21.29       20.18      4.56 o 
  13   6   1       75.27       72.02     12.09 o 
  14   6   1       23.18       27.17      6.65 o 
 -12   7   1        3.34        3.83      7.36 o 
 -11   7   1        9.38        1.72      4.20 o 
 -10   7   1        0.05        3.23      4.77 o 
  -9   7   1       38.92       39.12      7.87 o 
  -8   7   1       79.72       72.68     15.29 o 
  -7   7   1      198.72      205.00     12.35 o 
  -6   7   1      230.97      201.89     10.14 o 
  -5   7   1       21.12       20.81      4.49 o 
  -4   7   1      404.67      441.07     17.92 o 
  -3   7   1      252.11      248.59      9.50 o 
  -2   7   1       52.34       61.44      5.43 o 
  -1   7   1       83.49       81.55      8.69 o 
   0   7   1     3345.93     3718.57     83.88 o 
   1   7   1      492.74      552.38     16.43 o 
   2   7   1      188.38      224.00      8.59 o 
   3   7   1        7.93       12.56      3.85 o 
   4   7   1      310.53      256.18     11.80 o 
   5   7   1       46.54       72.41      7.59 o 
   6   7   1      448.52      443.28     19.85 o 
   7   7   1        0.05        2.15      5.01 o 
   8   7   1       83.15       77.80      9.12 o 
   9   7   1      218.96      213.16     39.38 o 
  10   7   1      105.94       92.17      9.78 o 
  11   7   1       21.38       24.80      6.81 o 
  12   7   1        2.10        3.18      5.01 o 
  13   7   1       96.89      100.04     14.86 o 
  14   7   1       25.21       20.89      7.13 o 
 -11   8   1        0.00        5.92      7.75 o 
 -10   8   1        1.06        2.85      3.96 o 
  -9   8   1        0.41        2.65      3.14 o 
  -8   8   1       16.12        8.93      7.09 o 
  -7   8   1       21.34       21.50      4.73 o 
  -6   8   1       10.30        7.58      5.29 o 
  -5   8   1      162.75      162.69      9.58 o 
  -4   8   1      104.28      110.95      8.40 o 
  -3   8   1       25.34       24.58      4.69 o 
  -2   8   1      185.20      181.02      8.63 o 
  -1   8   1       20.00       29.38      4.74 o 
   0   8   1       62.54       60.39      6.14 o 
   1   8   1      344.58      379.39     11.57 o 
   2   8   1      375.14      401.46     11.94 o 
   3   8   1      307.12      317.36     10.91 o 
   4   8   1      176.57      181.72      9.16 o 
   5   8   1        3.43        4.87      2.77 o 
   6   8   1      108.05      103.63      9.46 o 
   7   8   1       42.65       46.69      8.20 o 
   8   8   1      275.11      270.79     36.95 o 
   9   8   1       24.17       26.62      6.75 o 
  10   8   1       16.79       13.92      5.47 o 
  11   8   1      193.43      191.23     17.13 o 
  12   8   1       51.14       40.56      9.39 o 
  13   8   1        5.79        4.18      4.79 o 
 -10   9   1        0.18        5.28      6.52 o 
  -9   9   1       52.60       56.04     15.55 o 
  -8   9   1        0.62        2.85      4.89 o 
  -7   9   1       59.54       56.46     13.76 o 
  -6   9   1       17.53       20.70      4.50 o 
  -5   9   1       62.16       46.12      6.81 o 
  -4   9   1      193.64      200.75     16.56 o 
  -3   9   1       36.95       33.68      5.08 o 
  -2   9   1       43.23       46.10      6.37 o 
  -1   9   1        0.16        2.27      2.02 o 
   0   9   1       86.64       95.47      8.70 o 
   1   9   1        1.19        1.96      2.50 o 
   2   9   1       46.47       41.60      5.31 o 
   3   9   1        9.76       18.38      4.38 o 
   4   9   1       69.53       71.11      7.51 o 
   5   9   1      196.98      228.41     11.11 o 
   6   9   1      152.65      156.75      8.56 o 
   7   9   1      215.16      223.02     13.54 o 
   8   9   1       32.82       30.73      6.98 o 
   9   9   1       25.08       30.24      7.23 o 
  10   9   1        0.53        3.36      4.10 o 
  11   9   1      102.97      104.82     13.48 o 
  12   9   1       81.82       75.19     15.34 o 
  13   9   1       23.10       15.08      5.17 o 
  -9  10   1       80.22       90.75     23.14 o 
  -8  10   1        5.11        2.62      5.20 o 
  -7  10   1        0.20        7.54      6.37 o 
  -6  10   1       29.02       30.04      5.62 o 
  -5  10   1       16.28        7.40      6.52 o 
  -4  10   1      202.71      210.03     12.27 o 
  -3  10   1      172.36      151.53     10.63 o 
  -2  10   1      275.68      280.66     12.61 o 
  -1  10   1       90.27       76.94      7.79 o 
   0  10   1      392.75      409.43     15.29 o 
   1  10   1       40.28       31.69      5.18 o 
   2  10   1       58.22       57.31      6.64 o 
   3  10   1       89.78       95.58      8.39 o 
   4  10   1       31.27       31.55      5.36 o 
   5  10   1      528.59      563.36     23.68 o 
   6  10   1        1.48        1.27      3.42 o 
   7  10   1       44.68       34.37      6.11 o 
   8  10   1        6.43       11.86      5.90 o 
   9  10   1       16.09       16.84      6.80 o 
  10  10   1       29.71       38.87      7.98 o 
  11  10   1        0.09       -1.32      5.00 o 
  12  10   1      167.04      171.07     17.65 o 
  -9  11   1        0.23        5.56      6.42 o 
  -8  11   1        3.99       12.47      8.64 o 
  -7  11   1      194.58      193.54     20.17 o 
  -6  11   1       13.91       17.52      7.16 o 
  -5  11   1      112.77      130.49     10.13 o 
  -4  11   1        1.43        7.13      3.75 o 
  -3  11   1      216.68      230.46     13.34 o 
  -2  11   1      196.78      205.93     12.63 o 
  -1  11   1       83.76       81.58      7.65 o 
   0  11   1       52.26       55.24      6.92 o 
   1  11   1      126.09      114.26      9.53 o 
   2  11   1     1057.72     1103.07     55.02 o 
   3  11   1       36.63       33.87      5.97 o 
   4  11   1      449.96      441.14     20.03 o 
   5  11   1       90.93       90.73      7.90 o 
   6  11   1        0.19        0.89      2.80 o 
   7  11   1        0.01       -1.42      6.73 o 
   8  11   1       37.85       42.52      8.77 o 
   9  11   1       24.97       19.95      6.49 o 
  10  11   1        1.11       -1.77      6.13 o 
  11  11   1       34.33       37.70      9.10 o 
  12  11   1      179.62      186.23     27.38 o 
  -8  12   1       90.93      107.50     25.78 o 
  -7  12   1      187.12      216.62     22.76 o 
  -6  12   1       32.32       30.82     11.45 o 
  -5  12   1       24.48       31.16      6.90 o 
  -4  12   1        5.11        5.58      3.43 o 
  -3  12   1       66.06       65.08      9.35 o 
  -2  12   1       83.69       74.45      8.58 o 
  -1  12   1       82.41       78.64      7.64 o 
   0  12   1       58.21       57.94      6.87 o 
   1  12   1       93.49       94.82      8.44 o 
   2  12   1       39.68       40.86      6.37 o 
   3  12   1       70.46       58.92      6.91 o 
   4  12   1        5.52        5.41      2.96 o 
   5  12   1        0.16        2.83      4.43 o 
   6  12   1        3.51        1.32      9.61 o 
   7  12   1        4.33        7.85      9.48 o 
   8  12   1        0.02        2.47      4.82 o 
   9  12   1       21.02       26.08     11.53 o 
  10  12   1       24.62       21.62      8.19 o 
  11  12   1       12.05       17.39      6.49 o 
  -6  13   1       75.58       67.02     15.96 o 
  -5  13   1        2.53        6.19      5.48 o 
  -4  13   1        5.02        7.61      4.45 o 
  -3  13   1        0.12        3.21      1.99 o 
  -2  13   1       82.35       87.15      9.58 o 
  -1  13   1       59.56       55.97      7.38 o 
   0  13   1        2.43        1.65      2.25 o 
   1  13   1        1.47        4.75      3.09 o 
   2  13   1       50.43       45.58      6.85 o 
   3  13   1        9.17        9.75      4.84 o 
   4  13   1      132.65      134.26     12.18 o 
   5  13   1       62.08       69.50     13.20 o 
   6  13   1       39.44       51.95     10.98 o 
   7  13   1       48.65       56.85     13.38 o 
   8  13   1        0.66        4.59      4.31 o 
   9  13   1        1.11        6.52      6.86 o 
  10  13   1       81.64      107.20     24.91 o 
  -5  14   1        0.15        4.57      5.41 o 
  -4  14   1        3.70        2.52      3.67 o 
  -3  14   1        0.01        3.56      2.89 o 
  -2  14   1        8.37        5.52      2.50 o 
  -1  14   1       24.60       29.96      7.64 o 
   0  14   1        4.53        4.80      2.11 o 
   1  14   1        7.30        5.58      3.03 o 
   2  14   1        3.43        5.38      2.95 o 
   3  14   1        6.54        7.73      4.18 o 
   5  14   1       45.70       51.11     16.03 o 
   6  14   1        3.21       -0.31      7.24 o 
   7  14   1       42.80       49.43     14.07 o 
   8  14   1       22.37       26.97     10.48 o 
   9  14   1       66.78       75.18     21.69 o 
  -3  15   1       14.14       14.15      5.64 o 
  -2  15   1        0.10        2.20      2.59 o 
  -1  15   1        0.22        1.01      3.49 o 
   0  15   1        3.62        5.64      3.21 o 
   1  15   1       11.91        9.29      3.57 o 
   2  15   1       21.18       25.67      8.56 o 
   3  15   1        0.57        4.28      3.41 o 
   4  15   1      113.58      122.19     23.92 o 
   5  15   1       72.47       61.31     18.02 o 
   6  15   1       66.98       60.12     16.01 o 
   7  15   1        1.73        6.61      5.02 o 
   8  15   1       44.88       61.38     17.62 o 
   0  16   1       13.05       12.25      8.45 o 
   1  16   1        4.34        9.25      8.05 o 
   2  16   1        1.63        5.51      5.76 o 
   3  16   1        0.30        3.01      3.92 o 
   4  16   1        0.08        2.90      3.95 o 
   5  16   1       54.06       68.80     20.49 o 
  -5 -15   2        4.29       10.35      8.72 o 
  -4 -15   2       12.52       10.40      6.58 o 
  -3 -15   2        8.43        4.74      6.47 o 
  -2 -15   2        8.78       26.52     10.91 o 
  -1 -15   2       12.27       17.01      8.92 o 
   0 -15   2      105.75      155.54     31.30 o 
   1 -15   2        3.04        5.82      6.12 o 
  -8 -14   2        0.26       -1.14      7.39 o 
  -7 -14   2       21.51       38.32     14.68 o 
  -6 -14   2       11.07       13.53      7.24 o 
  -5 -14   2        0.42        7.17      6.33 o 
  -4 -14   2       26.40       23.22      9.30 o 
  -3 -14   2        7.93        7.88      4.69 o 
  -2 -14   2        0.59        7.65      5.66 o 
  -1 -14   2        1.30       -2.55      6.20 o 
   0 -14   2       13.66       18.74      7.16 o 
   1 -14   2       36.33       62.59     15.14 o 
   2 -14   2       17.91       25.18      6.51 o 
   3 -14   2       26.70       24.29      6.10 o 
   4 -14   2        0.16        5.73      3.58 o 
  -9 -13   2       10.87       11.08      6.52 o 
  -8 -13   2       69.35       86.29     18.33 o 
  -7 -13   2       13.32       22.81      9.94 o 
  -6 -13   2        2.09        8.62      6.83 o 
  -5 -13   2       62.87       71.76     14.51 o 
  -4 -13   2       53.49       57.38     12.87 o 
  -3 -13   2       25.98       28.53      9.91 o 
  -2 -13   2        0.47       -0.48      6.70 o 
  -1 -13   2        0.25       -0.30      6.86 o 
   0 -13   2        1.35        3.12      2.17 o 
   1 -13   2        0.07        0.68      3.79 o 
   2 -13   2       14.30       20.15      5.29 o 
   3 -13   2        1.61       -0.41      3.55 o 
   4 -13   2        0.36       -0.71      3.41 o 
   5 -13   2       26.71       24.85      5.71 o 
   6 -13   2        0.65        2.36      2.57 o 
 -10 -12   2        0.09        4.67      4.47 o 
  -9 -12   2        0.38        4.16      3.74 o 
  -8 -12   2       68.22       69.43     11.04 o 
  -7 -12   2        4.42        6.61      3.59 o 
  -6 -12   2        5.78        4.28      3.19 o 
  -5 -12   2       19.69       21.51      9.41 o 
  -4 -12   2      100.94      109.08     16.44 o 
  -3 -12   2      138.86      154.44     16.64 o 
  -2 -12   2      314.44      326.28     29.90 o 
  -1 -12   2       49.01       38.95      5.95 o 
   0 -12   2       90.77       82.48      8.15 o 
   1 -12   2       46.05       46.68      7.27 o 
   2 -12   2        9.17        7.35      2.95 o 
   3 -12   2        1.58        2.46      2.65 o 
   4 -12   2        5.51        5.15      2.16 o 
   5 -12   2        0.01        3.91      3.91 o 
   6 -12   2        0.07        3.56      3.72 o 
   7 -12   2        0.09       -0.21      6.75 o 
 -11 -11   2       15.37       18.46      5.78 o 
 -10 -11   2       79.51       69.99     13.11 o 
  -9 -11   2      137.02      143.84     13.31 o 
  -8 -11   2        7.16       12.58      6.45 o 
  -7 -11   2       58.47       58.92     10.39 o 
  -6 -11   2       71.18       66.50      9.57 o 
  -5 -11   2       38.52       35.34     10.32 o 
  -4 -11   2        0.36        4.00      4.80 o 
  -3 -11   2       45.40       52.36     15.38 o 
  -2 -11   2      274.12      279.57     20.59 o 
  -1 -11   2        1.17        3.33      1.88 o 
   0 -11   2        6.05        5.84      2.65 o 
   1 -11   2       95.45       88.50      8.25 o 
   2 -11   2       78.41       77.23      7.94 o 
   3 -11   2       10.93       15.08      4.03 o 
   4 -11   2      353.05      343.96     16.13 o 
   5 -11   2       27.72       31.62      6.78 o 
   6 -11   2       33.54       38.57      7.67 o 
   7 -11   2        4.16        3.28      3.43 o 
   8 -11   2        3.61        4.48      5.00 o 
 -12 -10   2        9.67       12.90      5.17 o 
 -11 -10   2       12.63       13.75      5.23 o 
 -10 -10   2       86.83       80.40     10.43 o 
  -9 -10   2      188.27      165.14     32.67 o 
  -8 -10   2      257.79      295.97     17.08 o 
  -7 -10   2        0.24        7.82      5.16 o 
  -6 -10   2      413.43      415.53     45.18 o 
  -5 -10   2        0.35        3.23      3.36 o 
  -4 -10   2       14.37        5.56      4.76 o 
  -3 -10   2        1.45        1.09      2.36 o 
  -2 -10   2      510.75      493.57     27.34 o 
  -1 -10   2       72.55       77.54      6.94 o 
   0 -10   2        1.50        2.18      2.23 o 
   1 -10   2        8.38       11.03      2.94 o 
   2 -10   2      163.87      165.92     11.09 o 
   3 -10   2      771.48      776.94     28.24 o 
   4 -10   2      119.77      109.60     17.31 o 
   5 -10   2      195.97      204.96     19.09 o 
   6 -10   2       63.85       69.66      9.18 o 
   7 -10   2        1.58        1.45      2.31 o 
   8 -10   2       68.64       83.57     12.59 o 
   9 -10   2       10.63       14.64     12.52 o 
 -12  -9   2        3.01        5.23      4.16 o 
 -11  -9   2       55.27       53.37     11.33 o 
 -10  -9   2        2.67        1.91      3.39 o 
  -9  -9   2       43.90       45.97      7.24 o 
  -8  -9   2       14.37       10.64      3.76 o 
  -7  -9   2      282.71      286.30     27.70 o 
  -6  -9   2      523.35      523.04     64.65 o 
  -5  -9   2        4.04        4.38      3.45 o 
  -4  -9   2      174.31      165.58      7.35 o 
  -3  -9   2      292.12      293.61     11.58 o 
  -2  -9   2       47.21       41.65      5.28 o 
  -1  -9   2      378.65      363.07     13.82 o 
   0  -9   2       20.83       25.68      4.55 o 
   1  -9   2      420.33      409.49     17.22 o 
   2  -9   2      246.24      244.20     13.30 o 
   3  -9   2       37.05       28.14      5.37 o 
   4  -9   2       61.89       67.55      8.02 o 
   5  -9   2        0.22       -0.58      3.75 o 
   6  -9   2        0.09        1.28      3.17 o 
   7  -9   2       49.81       48.32      7.82 o 
   8  -9   2       19.19       24.41      7.16 o 
   9  -9   2       16.76       32.28     12.28 o 
  10  -9   2        9.99        2.45      4.38 o 
 -13  -8   2       33.64       31.88      7.99 o 
 -12  -8   2        0.05        5.09      4.25 o 
 -11  -8   2       54.58       54.58      9.06 o 
 -10  -8   2       45.70       45.53      9.91 o 
  -9  -8   2      120.23      111.94     11.89 o 
  -8  -8   2        3.95        5.64      4.52 o 
  -7  -8   2      208.23      216.91     25.83 o 
  -6  -8   2      318.10      314.54     16.02 o 
  -5  -8   2       96.41       93.01     12.14 o 
  -4  -8   2     1024.35     1019.42     21.20 o 
  -3  -8   2        3.19        3.32      2.00 o 
  -2  -8   2      503.83      495.54     23.89 o 
  -1  -8   2       11.30        9.70      3.14 o 
   0  -8   2        4.68        3.90      2.69 o 
   1  -8   2       24.07       24.83      4.62 o 
   2  -8   2        3.27        2.07      3.20 o 
   3  -8   2      260.88      279.57     26.08 o 
   4  -8   2        4.30        4.63      3.03 o 
   5  -8   2      350.77      351.19     31.44 o 
   6  -8   2       99.35       95.24     13.66 o 
   7  -8   2       18.12       23.66      5.86 o 
   8  -8   2        0.51        5.45      3.20 o 
   9  -8   2       57.15       62.94      8.40 o 
  10  -8   2        0.06        1.46      5.73 o 
  11  -8   2        6.04        5.94      7.39 o 
 -13  -7   2       32.95       28.37      7.66 o 
 -12  -7   2        6.44        7.80      3.04 o 
 -11  -7   2       19.42       14.53      4.58 o 
 -10  -7   2      375.59      389.41     17.44 o 
  -9  -7   2       68.94       65.99      9.13 o 
  -8  -7   2        0.36       -2.30      4.72 o 
  -7  -7   2       53.20       51.75      7.59 o 
  -6  -7   2        5.48        5.94      3.54 o 
  -5  -7   2      152.76      133.13     11.73 o 
  -4  -7   2       23.94       21.79      2.98 o 
  -3  -7   2       11.52       16.41      3.01 o 
  -2  -7   2       12.90        8.27      2.51 o 
  -1  -7   2       45.21       48.48      4.51 o 
   0  -7   2      351.26      348.82     10.53 o 
   1  -7   2       10.13       13.21      3.83 o 
   2  -7   2       12.98       13.96      4.84 o 
   3  -7   2       51.95       77.91      7.58 o 
   4  -7   2      446.92      469.58     25.32 o 
   5  -7   2      746.60      749.21     64.44 o 
   6  -7   2      201.19      184.77     10.52 o 
   7  -7   2       57.02       64.88      7.24 o 
   8  -7   2        0.37        0.93      4.25 o 
   9  -7   2       91.74      129.51     19.80 o 
  10  -7   2       17.32       16.60     12.85 o 
  11  -7   2       11.43       15.11      7.37 o 
 -13  -6   2       50.65       45.39      9.64 o 
 -12  -6   2        0.02        2.90      5.38 o 
 -11  -6   2       29.53       25.13     12.17 o 
 -10  -6   2      579.06      606.35     33.59 o 
  -9  -6   2      119.20      106.79      9.42 o 
  -8  -6   2        3.85        2.46      3.13 o 
  -7  -6   2       51.43       65.39      7.60 o 
  -6  -6   2       18.65       15.12      4.67 o 
  -5  -6   2      160.53      165.27      5.85 o 
  -4  -6   2      268.24      272.61      7.68 o 
  -3  -6   2      584.68      624.44     14.05 o 
  -2  -6   2      505.88      574.69     15.48 o 
  -1  -6   2       73.01       98.42      5.20 o 
   0  -6   2      251.19      261.54     10.51 o 
   1  -6   2       19.04       13.70      3.59 o 
   2  -6   2        9.82        4.75      3.85 o 
   3  -6   2      115.14      130.83      8.82 o 
   4  -6   2      104.09      112.06     10.51 o 
   5  -6   2       34.73       36.24      5.54 o 
   6  -6   2      273.45      289.13     13.38 o 
   7  -6   2        3.07        1.83      3.79 o 
   8  -6   2       54.81       49.91      5.25 o 
   9  -6   2       72.28      108.11     14.60 o 
  10  -6   2       19.64       25.90      4.93 o 
  11  -6   2       79.38       78.44     18.56 o 
  12  -6   2        1.87        8.49      9.10 o 
 -14  -5   2        8.55       11.04      8.44 o 
 -13  -5   2       14.69        9.36      7.80 o 
 -12  -5   2        3.57        4.91      3.24 o 
 -11  -5   2        4.27        2.77      2.03 o 
 -10  -5   2       80.92       80.77      8.16 o 
  -9  -5   2      104.72      109.61      7.11 o 
  -8  -5   2       25.78       24.10      3.60 o 
  -7  -5   2       42.00       49.22      7.08 o 
  -6  -5   2        2.19        6.35      4.00 o 
  -5  -5   2      213.52      248.36     10.40 o 
  -4  -5   2      160.64      151.72      6.82 o 
  -3  -5   2     1574.05     1772.64     26.04 o 
  -2  -5   2       44.73       60.61      3.44 o 
  -1  -5   2      126.46      119.09      4.40 o 
   0  -5   2     1107.50     1210.33     17.43 o 
   1  -5   2      928.38      988.38     17.10 o 
   2  -5   2       72.61       64.56      5.07 o 
   3  -5   2        6.68        7.05      3.21 o 
   4  -5   2       11.25       13.23      3.70 o 
   5  -5   2      217.21      253.51     11.03 o 
   6  -5   2        9.85        9.71      4.27 o 
   7  -5   2      123.30      132.01      7.06 o 
   8  -5   2       44.41       15.59     17.24 o 
   9  -5   2        9.14        7.61      2.93 o 
  10  -5   2        0.83        4.61      4.02 o 
  11  -5   2        3.15       -0.46      6.88 o 
  12  -5   2        1.77        4.36      7.44 o 
 -14  -4   2       78.27       62.86     21.31 o 
 -13  -4   2        7.38        2.78      6.99 o 
 -12  -4   2       20.26       22.31      6.00 o 
 -11  -4   2       78.42       71.05      8.37 o 
 -10  -4   2       33.52       37.55      4.58 o 
  -9  -4   2      185.08      188.21      8.22 o 
  -8  -4   2      135.31      135.89      6.70 o 
  -7  -4   2       14.07       11.22      2.89 o 
  -6  -4   2      240.98      264.23      7.56 o 
  -5  -4   2       44.55       43.52      5.60 o 
  -4  -4   2     3463.58     3658.91    123.08 o 
  -3  -4   2      178.00      153.62      5.16 o 
  -2  -4   2        0.95        1.30      1.44 o 
  -1  -4   2      311.15      325.65      6.18 o 
   0  -4   2      547.25      492.86     11.39 o 
   1  -4   2        9.03        9.62      2.55 o 
   2  -4   2      119.50      119.00      9.82 o 
   3  -4   2      901.58      952.04     17.06 o 
   4  -4   2      453.09      487.96     22.61 o 
   5  -4   2      503.90      545.38     14.19 o 
   6  -4   2       93.07       95.09      8.00 o 
   7  -4   2      207.13      210.00      8.79 o 
   8  -4   2      229.62      219.13     10.58 o 
   9  -4   2       66.27       72.01      6.12 o 
  10  -4   2       37.57       39.36      5.34 o 
  11  -4   2       52.32       47.80      7.39 o 
  12  -4   2       16.11       11.76     14.28 o 
  13  -4   2       13.30       14.36      4.72 o 
 -14  -3   2        1.78        9.97      8.67 o 
 -13  -3   2       32.77       13.72      6.60 o 
 -12  -3   2      143.54      129.74     21.35 o 
 -11  -3   2       38.81       39.28      5.15 o 
 -10  -3   2       22.64       22.32      4.00 o 
  -9  -3   2       94.78       91.36      7.70 o 
  -8  -3   2       16.15       15.41      3.32 o 
  -7  -3   2      497.97      469.87     12.37 o 
  -6  -3   2      104.60      113.21      5.06 o 
  -5  -3   2      121.38      144.33      5.15 o 
  -4  -3   2     1503.19     1573.69     18.79 o 
  -3  -3   2      306.55      296.92      5.08 o 
  -2  -3   2      518.57      501.67     10.28 o 
   0  -3   2       26.67       24.38      2.41 o 
   1  -3   2     1906.91     1852.90     35.72 o 
   2  -3   2     2501.27     2556.36     25.96 o 
   3  -3   2      610.02      675.96     12.94 o 
   4  -3   2      173.44      140.58      7.83 o 
   5  -3   2       59.87       41.99      9.25 o 
   6  -3   2       56.60       43.40      4.33 o 
   7  -3   2        6.16        3.11      2.05 o 
   8  -3   2     1045.67     1120.73     24.22 o 
   9  -3   2      250.85      249.27     10.90 o 
  10  -3   2       20.09       26.96      4.69 o 
  11  -3   2      153.83      174.77     15.96 o 
  12  -3   2       35.96       15.34      9.95 o 
  13  -3   2       27.34       25.06     13.08 o 
 -14  -2   2        5.51       -0.08      8.39 o 
 -13  -2   2       14.83       14.18      9.86 o 
 -12  -2   2      127.01       87.95     10.66 o 
 -11  -2   2        0.01        2.36      2.89 o 
 -10  -2   2       51.70       58.27      5.49 o 
  -9  -2   2       25.11       20.34      3.28 o 
  -8  -2   2      249.11      251.46      8.18 o 
  -7  -2   2       10.01       13.58      2.68 o 
  -6  -2   2      207.59      185.74      9.90 o 
  -5  -2   2       64.11       64.06      3.72 o 
  -4  -2   2        5.42        4.07      1.17 o 
  -3  -2   2     3860.70     3942.50     36.75 o 
  -2  -2   2      475.79      460.13      6.10 o 
  -1  -2   2       27.52       37.50      2.52 o 
   0  -2   2     3652.45     3531.09     25.96 o 
   1  -2   2      536.50      535.13      8.23 o 
   2  -2   2       34.87       32.11      3.32 o 
   3  -2   2        7.56        1.63      2.13 o 
   4  -2   2      943.99     1020.39     17.37 o 
   5  -2   2      564.56      600.13     20.57 o 
   6  -2   2        4.14        2.98      1.73 o 
   7  -2   2       58.05       53.29      5.75 o 
   8  -2   2     1169.22     1278.78     23.25 o 
   9  -2   2      484.99      528.34     18.74 o 
  10  -2   2      115.41      114.56      9.64 o 
  11  -2   2        1.47        3.02      2.14 o 
  12  -2   2       59.37       74.01     13.04 o 
  13  -2   2       28.57       24.63     12.67 o 
  14  -2   2       10.16        5.56     10.23 o 
 -14  -1   2        0.01       10.40      8.51 o 
 -13  -1   2        0.43        2.95      4.36 o 
 -12  -1   2       37.01       32.28      6.50 o 
 -11  -1   2      169.81      174.51     11.63 o 
 -10  -1   2      262.33      274.05     28.53 o 
  -9  -1   2      156.74      150.11      7.28 o 
  -8  -1   2        0.00       -0.70      2.53 o 
  -7  -1   2        3.24        3.23      2.38 o 
  -6  -1   2       10.45        5.94      2.11 o 
  -5  -1   2      188.21      190.16      5.81 o 
  -4  -1   2      216.55      202.96      5.16 o 
  -3  -1   2       12.96       15.80      2.36 o 
  -2  -1   2      259.53      272.52      4.17 o 
  -1  -1   2     2363.81     2262.39     33.93 o 
   0  -1   2     1664.98     1474.28      8.68 o 
   1  -1   2      107.74       88.30      4.19 o 
   3  -1   2      379.90      362.26     13.64 o 
   4  -1   2      600.41      662.23     24.08 o 
   5  -1   2       95.54       91.00      4.98 o 
   6  -1   2      548.32      624.41     28.83 o 
   7  -1   2      289.28      316.13      9.22 o 
   8  -1   2       14.57       13.81      2.97 o 
   9  -1   2      197.45      213.33      9.35 o 
  10  -1   2       44.39       40.65      4.88 o 
  11  -1   2        1.72        4.01      2.43 o 
  12  -1   2       12.78       12.85      3.91 o 
  13  -1   2        3.00        3.09      3.03 o 
  14  -1   2        5.75        4.94      6.33 o 
 -14   0   2        0.87        4.64      3.75 o 
 -13   0   2        5.33        5.78      4.08 o 
 -12   0   2       58.23       44.05      8.89 o 
 -11   0   2       99.68       99.92      9.86 o 
 -10   0   2       14.19       17.96      3.84 o 
  -9   0   2        0.74        3.44      2.24 o 
  -8   0   2      263.25      257.66      8.45 o 
  -7   0   2      195.78      199.57      6.84 o 
  -6   0   2       21.24       22.79      2.45 o 
  -5   0   2      705.43      823.62     21.66 o 
  -4   0   2     2754.74     2719.44     42.99 o 
  -3   0   2     2054.23     2065.96     20.97 o 
  -2   0   2     6014.87     5846.34    168.09 o 
  -1   0   2     1869.77     1826.24     12.41 o 
   0   0   2       92.50       96.26      2.30 o 
   1   0   2       13.96        8.81      1.37 o 
   2   0   2      429.96      415.21      9.31 o 
   3   0   2        1.31        4.18      2.04 o 
   4   0   2     2302.33     2228.37     37.24 o 
   5   0   2        1.97       11.76      5.69 o 
   6   0   2       36.99       45.05      4.80 o 
   7   0   2      551.61      575.39     18.52 o 
   8   0   2      315.91      313.58      9.87 o 
   9   0   2        8.49       12.13      3.80 o 
  10   0   2        0.00       -0.24      2.25 o 
  11   0   2       55.39       60.09      6.86 o 
  12   0   2        2.82        3.92      2.28 o 
  13   0   2       22.43       28.61      7.05 o 
  14   0   2        0.73        1.82      4.34 o 
 -14   1   2        6.16        3.23      2.42 o 
 -13   1   2        0.32        4.95      3.96 o 
 -12   1   2       66.42       55.57      9.22 o 
 -11   1   2      106.37      102.69     10.82 o 
 -10   1   2       18.65       13.14      3.49 o 
  -9   1   2        4.07        6.10      2.20 o 
  -8   1   2       45.36       44.88      4.22 o 
  -7   1   2       18.67       13.23      2.73 o 
  -6   1   2       72.70       77.31      5.38 o 
  -4   1   2      115.60       80.25      5.30 o 
  -3   1   2    12223.03    12423.47     59.86 o 
  -1   1   2     7746.70     7316.16     67.45 o 
   1   1   2      106.31       61.46      3.46 o 
   2   1   2      334.05      268.58      8.42 o 
   3   1   2      246.67      214.30      4.89 o 
   4   1   2       33.08       27.20      4.73 o 
   5   1   2     1206.59     1144.69     34.05 o 
   6   1   2      313.49      297.87     24.95 o 
   7   1   2        9.07        7.51      2.63 o 
   8   1   2      428.37      485.10     12.51 o 
   9   1   2       36.89       34.48      5.33 o 
  10   1   2       21.56       20.90      5.32 o 
  11   1   2      150.00      154.37     24.67 o 
  12   1   2       56.59       63.28     10.78 o 
  13   1   2        2.58        2.12      1.88 o 
  14   1   2        5.16        8.64      6.48 o 
 -13   2   2        6.97        4.75      3.35 o 
 -12   2   2        0.04        2.94      3.01 o 
 -11   2   2        3.38        1.38      3.55 o 
 -10   2   2       84.03       74.31      9.66 o 
  -9   2   2        1.36        5.75      7.12 o 
  -8   2   2      110.02      113.57      6.13 o 
  -7   2   2       25.51       23.54      3.12 o 
  -6   2   2       98.97      100.20      4.97 o 
  -5   2   2     3881.45     3992.96     47.93 o 
  -3   2   2      887.51      855.52      9.93 o 
  -1   2   2     2091.71     2211.88     28.08 o 
   0   2   2     9181.73     8917.50     41.50 o 
   1   2   2     3230.66     2786.76     30.97 o 
   3   2   2     5743.71     5304.50     40.10 o 
   4   2   2     3642.63     3388.57     68.93 o 
   5   2   2      110.98       98.18     10.11 o 
   6   2   2     1136.60     1111.19     21.63 o 
   7   2   2     2560.99     2825.17     24.94 o 
   8   2   2       37.84       38.33      5.19 o 
   9   2   2       14.34       12.29      3.89 o 
  10   2   2        2.73        3.60      2.41 o 
  11   2   2       40.77       48.76      6.05 o 
  12   2   2       36.84       33.45      6.74 o 
  13   2   2       16.71       17.18      4.15 o 
  14   2   2       12.19       13.31      3.95 o 
 -13   3   2       47.23       51.95     12.60 o 
 -12   3   2        5.54        4.03      2.40 o 
 -11   3   2        0.61        6.17      4.33 o 
 -10   3   2        0.84       -0.99      4.50 o 
  -9   3   2        3.37        8.34      4.45 o 
  -8   3   2      142.52      157.74     13.37 o 
  -7   3   2       67.75       74.93      4.91 o 
  -6   3   2      142.26      154.71     16.74 o 
  -5   3   2      164.53      161.71      8.70 o 
  -4   3   2      482.92      476.31      8.75 o 
  -3   3   2      168.14      164.75      4.94 o 
  -2   3   2     3947.45     4167.69     61.93 o 
  -1   3   2       15.52       12.64      2.18 o 
   0   3   2      561.73      490.24     11.71 o 
   1   3   2     4391.34     4370.06     48.03 o 
   2   3   2     2763.33     2933.24     38.01 o 
   3   3   2     1278.17     1292.50     21.00 o 
   4   3   2      135.28      160.24      5.51 o 
   5   3   2       28.48       30.15      3.28 o 
   6   3   2       90.25      103.97      5.51 o 
   7   3   2      550.63      513.23     29.28 o 
   8   3   2       14.03       10.36      3.71 o 
   9   3   2        0.53        1.60      2.13 o 
  10   3   2       40.70       37.69      5.59 o 
  11   3   2        9.34        8.69      3.63 o 
  12   3   2       35.43       33.46      6.73 o 
  13   3   2       54.23       53.33      6.58 o 
  14   3   2       34.71       31.66      6.01 o 
 -13   4   2       15.58       24.41      7.98 o 
 -12   4   2       60.91       66.45     11.90 o 
 -11   4   2        4.68        4.84      4.85 o 
 -10   4   2      105.70      111.41     11.21 o 
  -9   4   2       25.99       20.43      6.52 o 
  -8   4   2       23.58       24.95      4.65 o 
  -7   4   2      292.47      290.92     10.36 o 
  -6   4   2        0.15        3.66      2.01 o 
  -5   4   2      421.25      472.14     18.26 o 
  -4   4   2      261.49      222.55      8.06 o 
  -3   4   2      675.09      746.73     11.62 o 
  -2   4   2     1173.36     1259.37     23.97 o 
  -1   4   2       62.16       54.56      3.38 o 
   0   4   2      814.66      744.35     13.03 o 
   1   4   2     1123.53     1162.27     17.84 o 
   2   4   2      999.81     1052.70     25.04 o 
   3   4   2      337.15      366.63     26.54 o 
   4   4   2      369.67      481.58     17.72 o 
   5   4   2      268.00      270.39     11.07 o 
   6   4   2      402.04      392.12     30.70 o 
   7   4   2        4.99        3.33      1.95 o 
   8   4   2       54.99       60.91      5.63 o 
   9   4   2       11.38       16.86      4.20 o 
  10   4   2        1.14        1.14      2.68 o 
  11   4   2       32.73       32.58      5.41 o 
  12   4   2       43.37       40.13      6.01 o 
  13   4   2      201.82      206.69     32.20 o 
  14   4   2       55.67       37.69      7.23 o 
 -12   5   2       40.45       64.09     11.69 o 
 -11   5   2        4.62        6.54      4.25 o 
 -10   5   2       63.34       55.87     10.10 o 
  -9   5   2        1.51        3.14      3.08 o 
  -8   5   2        0.12        1.63      1.32 o 
  -7   5   2      438.01      499.45     15.89 o 
  -6   5   2      108.04      122.95     15.11 o 
  -5   5   2       12.28        6.62      2.49 o 
  -4   5   2       86.66       78.37      5.05 o 
  -3   5   2      910.75     1050.94     26.47 o 
  -2   5   2      718.75      744.62     12.88 o 
  -1   5   2      408.09      391.58      9.64 o 
   0   5   2       61.33       49.34      4.35 o 
   1   5   2      233.71      225.28      7.18 o 
   2   5   2      186.00      150.97      8.95 o 
   3   5   2      765.09      852.53     52.12 o 
   4   5   2     2519.34     2821.19     56.44 o 
   5   5   2      450.66      483.67     17.64 o 
   6   5   2      676.24      786.45     22.40 o 
   7   5   2       24.49       27.63      4.27 o 
   8   5   2        9.91       11.53      2.79 o 
   9   5   2        4.41        2.25      2.63 o 
  10   5   2       11.65       15.18      3.92 o 
  11   5   2        0.02        2.77      2.34 o 
  12   5   2       12.17       10.54      5.08 o 
  13   5   2       15.24       14.06      4.43 o 
  14   5   2        4.65        6.03      3.40 o 
 -12   6   2       10.24       11.42      4.70 o 
 -11   6   2      127.90      134.85     20.37 o 
 -10   6   2        4.30        8.67      6.03 o 
  -9   6   2        3.56        3.64      2.70 o 
  -8   6   2       42.60       29.32     11.85 o 
  -7   6   2      592.19      615.70     24.12 o 
  -6   6   2      250.65      249.25     10.38 o 
  -5   6   2       72.46       63.46      5.18 o 
  -4   6   2       38.25       36.22      4.53 o 
  -3   6   2       22.08       28.00      4.32 o 
  -2   6   2       47.97       45.97      4.52 o 
  -1   6   2      102.85       95.58      5.31 o 
   0   6   2     1427.42     1514.92     20.91 o 
   1   6   2        4.17        8.86      2.59 o 
   2   6   2      798.64      798.85     14.74 o 
   3   6   2        2.97       10.05      4.41 o 
   4   6   2      650.60      644.74     54.52 o 
   5   6   2       40.43       35.65      6.35 o 
   6   6   2      121.22      115.29      8.50 o 
   7   6   2      238.37      234.67     12.21 o 
   8   6   2       68.00       63.97     14.28 o 
   9   6   2       95.88       99.61     12.76 o 
  10   6   2      184.05      147.32     21.23 o 
  11   6   2       36.64       42.99      6.09 o 
  12   6   2        1.48        2.55      2.85 o 
  13   6   2       14.08        9.60      4.27 o 
  14   6   2       19.46       13.14      5.37 o 
 -11   7   2        9.90       17.33      7.28 o 
 -10   7   2       58.73       56.76      9.32 o 
  -9   7   2        1.21        4.58      2.51 o 
  -8   7   2       16.12       11.58      7.32 o 
  -7   7   2        6.10        8.52      3.26 o 
  -6   7   2      511.68      555.97     22.44 o 
  -5   7   2      498.10      485.03     14.78 o 
  -4   7   2       16.50       14.25      3.41 o 
  -3   7   2        3.46       11.12      3.35 o 
  -2   7   2      427.35      432.10     11.20 o 
  -1   7   2      319.46      316.41     14.32 o 
   0   7   2      192.38      186.76      9.32 o 
   1   7   2      177.34      186.89      8.44 o 
   2   7   2       38.57       36.70      4.05 o 
   3   7   2        0.25       -1.87      3.11 o 
   4   7   2      740.63      723.42     29.98 o 
   5   7   2      724.41      730.81     18.81 o 
   6   7   2        2.52        2.91      5.72 o 
   7   7   2      177.43      170.18     27.43 o 
   8   7   2       85.60       83.91     18.94 o 
   9   7   2        2.69        0.59      5.98 o 
  10   7   2      569.40      552.95     43.51 o 
  11   7   2       17.22       12.97      4.10 o 
  12   7   2       23.03       24.32      7.36 o 
  13   7   2       42.71       39.53      7.82 o 
  14   7   2       14.55       16.92      7.00 o 
 -11   8   2        1.19        4.25      3.30 o 
 -10   8   2       25.77       15.36      5.67 o 
  -9   8   2       23.98       27.33     11.50 o 
  -8   8   2       19.35       10.23      6.58 o 
  -7   8   2       59.41       62.53     13.46 o 
  -6   8   2      438.22      440.57     23.92 o 
  -5   8   2      122.02      134.67     10.33 o 
  -4   8   2        1.61        4.54      3.07 o 
  -3   8   2        1.81        0.00      3.29 o 
  -2   8   2      356.64      362.55     11.71 o 
  -1   8   2      581.15      581.90     13.59 o 
   0   8   2      605.73      597.82     19.79 o 
   1   8   2       65.02       80.06      6.37 o 
   2   8   2      416.22      380.57     11.82 o 
   3   8   2      375.51      378.49     18.82 o 
   4   8   2       12.27       12.71      3.99 o 
   5   8   2        0.83        4.84      2.98 o 
   6   8   2      265.58      266.59     32.63 o 
   7   8   2       40.54       43.87      8.11 o 
   8   8   2       11.61        5.98      3.42 o 
   9   8   2      115.24      138.81     11.44 o 
  10   8   2       87.13       88.68     11.77 o 
  11   8   2       42.00       41.98      7.43 o 
  12   8   2        4.59        3.51      4.02 o 
  13   8   2        0.16        6.22      3.35 o 
 -10   9   2       27.68       45.23     15.29 o 
  -9   9   2        2.77       -0.90      7.72 o 
  -8   9   2        0.10        6.86      7.06 o 
  -7   9   2       74.55       58.87     15.91 o 
  -6   9   2       25.02       25.28      5.19 o 
  -5   9   2       51.16       44.30      5.74 o 
  -4   9   2      285.26      277.59     12.86 o 
  -3   9   2      101.47       96.32      7.51 o 
  -2   9   2      137.08      150.75      8.73 o 
  -1   9   2        0.52        2.96      2.57 o 
   0   9   2      417.64      467.60     14.40 o 
   1   9   2      354.60      398.99     13.90 o 
   2   9   2        2.81        0.75      1.77 o 
   3   9   2       41.77       52.18      6.37 o 
   4   9   2       99.67       89.65      7.09 o 
   5   9   2       18.22       18.78      4.61 o 
   6   9   2        8.22        6.36      4.77 o 
   7   9   2       73.88       78.64     11.08 o 
   8   9   2      157.35      140.53     11.46 o 
   9   9   2      137.13      114.76     11.25 o 
  10   9   2        0.35       -2.31      5.33 o 
  11   9   2       90.38       98.12     18.40 o 
  12   9   2      103.28      106.34     16.19 o 
  13   9   2        0.86        0.88      1.45 o 
 -10  10   2       28.47       40.33     16.57 o 
  -9  10   2        1.25        2.73      5.87 o 
  -8  10   2        9.11       11.57      6.96 o 
  -7  10   2        6.42        2.44      4.28 o 
  -6  10   2        1.81        4.64      5.99 o 
  -5  10   2        2.68        5.61      3.94 o 
  -4  10   2       85.20       89.02      7.81 o 
  -3  10   2       11.17       11.04      4.21 o 
  -2  10   2       66.97       70.13      6.68 o 
  -1  10   2       30.79       25.69      6.25 o 
   0  10   2      186.11      182.36     10.51 o 
   1  10   2      134.37      137.36      9.11 o 
   2  10   2      413.53      433.46     15.74 o 
   3  10   2       15.00       16.93      4.59 o 
   4  10   2      243.74      225.84     11.99 o 
   5  10   2        2.50        0.28      2.29 o 
   6  10   2       50.15       41.36      6.13 o 
   7  10   2      195.41      184.97     25.61 o 
   8  10   2       42.12       36.23      8.30 o 
   9  10   2        2.38        3.13      2.90 o 
  10  10   2        0.01       -0.10      4.03 o 
  11  10   2        1.49        4.97      6.71 o 
  12  10   2      158.90      172.90     28.75 o 
  13  10   2       37.01       41.41     10.03 o 
  -9  11   2        0.02        5.31      7.78 o 
  -8  11   2       80.48       85.00     19.99 o 
  -7  11   2        0.01        5.33      6.06 o 
  -6  11   2       10.18       14.55      6.78 o 
  -5  11   2       15.06       17.48      5.18 o 
  -4  11   2       10.58        7.37      3.70 o 
  -3  11   2       87.92       74.06      7.24 o 
  -2  11   2       29.04       35.17      5.50 o 
  -1  11   2      668.39      704.43     28.20 o 
   0  11   2       39.85       31.00      5.48 o 
   1  11   2       41.91       33.26      5.90 o 
   2  11   2      663.62      709.41     28.37 o 
   3  11   2       46.70       52.16      6.57 o 
   4  11   2       78.60       82.68      9.15 o 
   5  11   2      138.79      125.12     10.02 o 
   6  11   2       49.92       38.90      6.28 o 
   7  11   2        3.13        4.96      4.01 o 
   8  11   2        5.41        4.85      3.77 o 
   9  11   2        3.46        4.22      3.96 o 
  10  11   2        0.07        3.60      3.25 o 
  11  11   2       12.73       13.09      5.15 o 
  12  11   2      122.88      119.64     19.35 o 
  -8  12   2        2.43        5.17     10.14 o 
  -7  12   2       58.47       62.38     17.84 o 
  -6  12   2       29.66       23.86      9.69 o 
  -5  12   2       14.52       10.86      8.03 o 
  -4  12   2        3.39        3.18      2.00 o 
  -3  12   2        3.05        5.92      3.72 o 
  -2  12   2       63.25       69.20      7.48 o 
  -1  12   2       23.24       25.00      5.66 o 
   0  12   2      312.10      331.02     17.10 o 
   1  12   2      936.59     1016.41     38.17 o 
   2  12   2      323.32      295.97     15.89 o 
   3  12   2       36.73       30.60      7.31 o 
   4  12   2       92.70       96.09      8.66 o 
   5  12   2        0.37        3.75      2.75 o 
   6  12   2       11.74        9.14      6.40 o 
   7  12   2        6.77        7.00      4.60 o 
   8  12   2        5.22       11.81      8.28 o 
   9  12   2       24.54       33.65     11.39 o 
  10  12   2       10.18       16.45      6.70 o 
  11  12   2       14.21       13.40      6.91 o 
  -7  13   2        7.13        3.69      6.71 o 
  -6  13   2       16.86       15.14      9.36 o 
  -5  13   2       10.72       14.86      6.93 o 
  -4  13   2        0.37        6.53      7.09 o 
  -3  13   2       31.46       34.22      6.62 o 
  -2  13   2       30.54       34.13      6.70 o 
  -1  13   2       98.78       95.66     10.06 o 
   0  13   2       12.32       10.49      4.29 o 
   1  13   2      198.23      178.42     13.28 o 
   2  13   2       40.50       34.76      6.66 o 
   3  13   2       20.91       16.90      5.98 o 
   4  13   2       16.69       19.42      5.53 o 
   5  13   2        0.03        1.18      3.25 o 
   6  13   2       33.85       39.44     10.35 o 
   7  13   2        0.07        5.08      5.78 o 
   8  13   2       61.23       79.25     15.20 o 
   9  13   2        4.88        2.78      4.69 o 
  10  13   2       99.55      133.82     29.52 o 
  11  13   2        0.16        3.77      4.61 o 
  -5  14   2        9.59        9.71      7.93 o 
  -4  14   2       58.29       56.60     15.14 o 
  -3  14   2       18.62       20.25      5.53 o 
  -2  14   2        6.13        6.98      5.65 o 
  -1  14   2       81.99       77.97     11.30 o 
   0  14   2       36.47       34.90      8.44 o 
   1  14   2       21.92       18.82      5.52 o 
   2  14   2       27.26       27.27      5.81 o 
   3  14   2        3.58        6.35      2.96 o 
   4  14   2      160.04      161.16     15.33 o 
   5  14   2        5.50       13.28      7.50 o 
   6  14   2      102.70      113.32     17.59 o 
   7  14   2       12.02       21.13      9.66 o 
   8  14   2       13.75       18.35      8.66 o 
   9  14   2        3.12        7.44      7.63 o 
  -3  15   2        0.03        3.46      3.97 o 
  -2  15   2        0.07        2.84      2.05 o 
  -1  15   2       18.67       17.62      5.04 o 
   0  15   2       27.14       29.12      6.97 o 
   1  15   2        0.45        0.74      2.99 o 
   2  15   2        1.32        1.61      2.67 o 
   3  15   2        3.29        5.97      3.52 o 
   4  15   2       22.46       22.48     11.32 o 
   5  15   2        0.01        4.21      4.11 o 
   6  15   2       20.79       21.80     10.93 o 
   7  15   2       40.69       72.01     18.53 o 
   8  15   2        8.69       12.93     11.16 o 
  -1  16   2       13.79       12.20      3.66 o 
   0  16   2        8.16        8.86      3.44 o 
   1  16   2        2.26        6.47      3.65 o 
   2  16   2        4.15        2.42      4.89 o 
   3  16   2        1.35        3.16      4.39 o 
   4  16   2       20.23       18.92      8.42 o 
   5  16   2      155.12      184.50     35.87 o 
   6  16   2      163.29      208.54     40.94 o 
  -4 -15   3        8.21       10.15      8.56 o 
  -3 -15   3        0.17        3.70      8.29 o 
  -2 -15   3        0.30        4.26      5.63 o 
  -1 -15   3        0.00        1.38      3.39 o 
   0 -15   3       20.94       27.59      9.33 o 
  -7 -14   3        0.53        4.39      5.79 o 
  -6 -14   3        0.90        7.47      5.84 o 
  -5 -14   3       19.59       33.53     12.72 o 
  -4 -14   3       31.18       50.88     14.02 o 
  -3 -14   3       35.62       38.55     14.74 o 
  -2 -14   3        7.92       13.05      9.15 o 
  -1 -14   3        2.65        5.17      7.44 o 
   0 -14   3        6.40        7.52      8.85 o 
   1 -14   3        7.68        3.08      2.65 o 
   2 -14   3       15.35       10.47      6.48 o 
   3 -14   3        7.62       10.82      4.96 o 
  -8 -13   3        9.83       10.50      7.44 o 
  -7 -13   3       21.58       29.42     11.60 o 
  -6 -13   3        4.90       10.22      8.03 o 
  -5 -13   3       10.02        9.81      8.03 o 
  -4 -13   3       15.58       20.16      9.49 o 
  -3 -13   3       40.85       60.87     13.62 o 
  -2 -13   3       29.12       18.18     11.58 o 
  -1 -13   3        6.62        8.16     10.14 o 
   0 -13   3        6.01        5.74      7.01 o 
   1 -13   3       24.21       32.94     11.88 o 
   2 -13   3        8.05       13.78      3.97 o 
   3 -13   3       29.87       31.82      7.57 o 
   4 -13   3        4.85        5.66      3.05 o 
   5 -13   3        0.37        1.80      2.27 o 
 -10 -12   3        0.04        5.07      2.75 o 
  -9 -12   3       18.34       15.86      5.77 o 
  -8 -12   3        0.56        1.23      4.35 o 
  -7 -12   3        0.21        3.73      3.27 o 
  -6 -12   3        4.29        9.48      4.67 o 
  -5 -12   3       26.10       33.06     11.11 o 
  -4 -12   3        9.49       10.73      8.38 o 
  -3 -12   3      111.05      125.25     16.87 o 
  -2 -12   3        1.27        4.00      3.77 o 
  -1 -12   3        0.33        3.57      3.72 o 
   0 -12   3       34.58       35.67      6.07 o 
   1 -12   3        6.68        7.70      3.14 o 
   2 -12   3       66.62       72.71      7.90 o 
   3 -12   3       21.49       24.85      6.74 o 
   4 -12   3       57.61       57.62      7.80 o 
   5 -12   3        0.24        3.10      2.48 o 
   6 -12   3        0.07        5.51      3.01 o 
   7 -12   3        0.44        3.58      3.85 o 
 -10 -11   3        0.76        1.61      5.40 o 
  -9 -11   3       15.31       21.40      8.00 o 
  -8 -11   3       41.57       40.25     12.65 o 
  -7 -11   3       76.50       65.97     10.81 o 
  -6 -11   3       15.66       23.63      6.46 o 
  -5 -11   3       14.71       22.33      8.70 o 
  -4 -11   3       45.91       43.64     10.78 o 
  -3 -11   3        0.53       -0.64      6.85 o 
  -2 -11   3      756.87      829.56     46.04 o 
  -1 -11   3      144.70      132.73     10.26 o 
   0 -11   3       73.62       68.10      7.13 o 
   1 -11   3      226.30      237.04     16.90 o 
   2 -11   3        9.27        6.43      4.69 o 
   3 -11   3        0.72        2.44      2.27 o 
   4 -11   3        1.63        4.15      2.94 o 
   5 -11   3        1.06        4.24      3.09 o 
   6 -11   3       55.24       61.64     10.70 o 
   7 -11   3       80.37       84.13     11.99 o 
   8 -11   3        0.70        1.78      3.96 o 
 -11 -10   3        2.07        4.28      3.05 o 
 -10 -10   3        5.00        7.68      4.92 o 
  -9 -10   3        2.51        4.74      2.91 o 
  -8 -10   3        6.17        6.98      4.50 o 
  -7 -10   3       51.87       54.78     10.45 o 
  -6 -10   3      174.25      170.03     16.71 o 
  -5 -10   3       57.69       56.50     10.04 o 
  -4 -10   3       27.29       30.21      9.56 o 
  -3 -10   3       84.55       97.44     13.15 o 
  -2 -10   3     1025.16     1081.64     77.94 o 
  -1 -10   3      123.57      140.06      9.64 o 
   0 -10   3        2.43        2.86      2.69 o 
   1 -10   3      122.77      103.09      8.14 o 
   2 -10   3       78.14       68.94      9.46 o 
   3 -10   3      181.28      159.56     13.22 o 
   4 -10   3      136.00      152.63     12.39 o 
   5 -10   3       21.86       28.09      7.01 o 
   6 -10   3        6.72        6.51      4.33 o 
   7 -10   3        2.89        1.64      4.74 o 
   8 -10   3       80.92       93.68     12.79 o 
   9 -10   3       29.49       47.80     15.02 o 
 -12  -9   3       12.85       16.32      7.17 o 
 -11  -9   3        2.37        5.48      3.99 o 
 -10  -9   3       56.85       43.64      9.66 o 
  -9  -9   3      134.50      135.74     13.98 o 
  -8  -9   3        8.40       13.42      6.29 o 
  -7  -9   3       10.92       10.66      5.55 o 
  -6  -9   3      199.30      224.55     16.16 o 
  -5  -9   3      219.26      214.53     19.92 o 
  -4  -9   3       20.16       28.47      6.64 o 
  -3  -9   3       20.65       16.63      5.31 o 
  -2  -9   3      614.02      610.20     33.25 o 
  -1  -9   3      336.68      308.43     12.37 o 
   0  -9   3        0.39        3.23      2.96 o 
   1  -9   3      275.10      229.24     10.57 o 
   2  -9   3       19.46       21.85      5.29 o 
   3  -9   3      137.25      128.61      9.52 o 
   4  -9   3      115.64      107.03      9.60 o 
   5  -9   3       43.96       34.98      6.55 o 
   6  -9   3       46.91       36.24      7.59 o 
   7  -9   3       31.98       29.69      6.56 o 
   8  -9   3        0.02        7.52      4.13 o 
   9  -9   3        6.61       10.10      4.84 o 
  10  -9   3      133.74      149.14     31.95 o 
 -12  -8   3        2.11        6.26      5.28 o 
 -11  -8   3        4.45        2.82      3.36 o 
 -10  -8   3       56.56       47.59      8.74 o 
  -9  -8   3      113.97       98.63     10.24 o 
  -8  -8   3      150.59      162.45     14.03 o 
  -7  -8   3      102.49       95.69      9.80 o 
  -6  -8   3       14.74       12.08      4.37 o 
  -5  -8   3      627.67      644.70     31.58 o 
  -4  -8   3      299.43      294.32      8.77 o 
  -3  -8   3      227.33      202.59      8.98 o 
  -2  -8   3      133.39      126.01     10.28 o 
  -1  -8   3        1.47        2.73      2.35 o 
   0  -8   3      578.42      565.95     23.77 o 
   1  -8   3      125.55      113.26      7.92 o 
   2  -8   3     1357.72     1266.26     39.01 o 
   3  -8   3      963.65      951.58     40.17 o 
   4  -8   3      366.80      364.77     35.19 o 
   5  -8   3        1.06        2.15      2.05 o 
   6  -8   3       56.10       59.03     11.36 o 
   7  -8   3       22.29       33.08      7.29 o 
   8  -8   3        2.69        2.59      2.49 o 
   9  -8   3       75.59       94.31      9.82 o 
  10  -8   3      153.91      153.60     27.17 o 
 -13  -7   3        1.99        4.48      3.60 o 
 -12  -7   3        0.79        6.69      4.16 o 
 -11  -7   3        0.33       -1.94      3.99 o 
 -10  -7   3      171.69      166.22     15.56 o 
  -9  -7   3      275.13      291.91     20.08 o 
  -8  -7   3       25.84       23.70      6.66 o 
  -7  -7   3       64.91       64.86      9.89 o 
  -6  -7   3        9.44        8.51      4.10 o 
  -5  -7   3       36.00       34.83      3.43 o 
  -4  -7   3      893.84      822.69     29.03 o 
  -3  -7   3        6.10        7.35      1.98 o 
  -2  -7   3       25.11       25.80      3.26 o 
  -1  -7   3      497.85      443.45     23.81 o 
   0  -7   3       10.71       14.07      3.63 o 
   1  -7   3       79.40       73.26      5.87 o 
   2  -7   3       19.66       14.85      4.38 o 
   3  -7   3      572.09      578.09     27.36 o 
   4  -7   3      682.74      693.48     36.02 o 
   5  -7   3      974.59     1007.67     52.34 o 
   6  -7   3       40.19       39.89      6.43 o 
   7  -7   3       14.24       11.89      4.08 o 
   8  -7   3       33.89       33.06      7.57 o 
   9  -7   3        3.69        3.31      4.57 o 
  10  -7   3       55.67       91.62     22.09 o 
  11  -7   3        2.50        5.07      6.98 o 
 -13  -6   3        8.82        7.40      9.07 o 
 -12  -6   3       53.74       54.24     10.23 o 
 -11  -6   3       70.75       65.95     10.08 o 
 -10  -6   3      196.70      192.60     26.58 o 
  -9  -6   3        0.20        4.06      3.55 o 
  -8  -6   3      134.00      134.37     10.40 o 
  -7  -6   3        4.28        6.75      4.15 o 
  -6  -6   3       38.34        4.70     18.02 o 
  -5  -6   3        0.57        0.85      0.65 o 
  -4  -6   3       21.34       18.50      1.48 o 
  -3  -6   3      557.79      581.58     10.78 o 
  -2  -6   3       30.00       36.93      3.05 o 
  -1  -6   3       97.09       75.31      5.87 o 
   0  -6   3        2.50        5.40      2.46 o 
   1  -6   3        1.68        2.18      2.07 o 
   2  -6   3       17.74       14.83      3.66 o 
   3  -6   3       30.17       20.55      4.16 o 
   4  -6   3      469.64      488.90     21.36 o 
   5  -6   3       32.58       40.92      7.18 o 
   6  -6   3      209.88      224.21     11.85 o 
   7  -6   3       13.13       15.17      3.63 o 
   8  -6   3        0.97       -0.11      2.74 o 
   9  -6   3       29.59       26.20      6.58 o 
  10  -6   3       11.01       15.84      6.42 o 
  11  -6   3        3.87        4.34      2.85 o 
  12  -6   3        4.23        5.58      5.74 o 
 -13  -5   3       60.11       48.69     18.49 o 
 -12  -5   3      104.16       94.68      9.39 o 
 -11  -5   3        6.54        4.13      2.91 o 
 -10  -5   3        8.42        4.57      3.24 o 
  -9  -5   3      275.49      278.65     16.29 o 
  -8  -5   3       14.56       13.29      4.52 o 
  -7  -5   3        0.43        2.34      2.06 o 
  -6  -5   3      252.92      245.15     14.02 o 
  -5  -5   3      215.95      204.41      4.84 o 
  -4  -5   3      237.41      265.55      8.66 o 
  -3  -5   3      383.48      410.52      6.91 o 
  -2  -5   3      301.22      321.31      6.40 o 
  -1  -5   3        0.96        1.32      1.74 o 
   0  -5   3     3798.40     4011.26     44.60 o 
   1  -5   3        9.80        8.52      3.24 o 
   2  -5   3      336.15      369.04     11.72 o 
   3  -5   3      216.37      204.95      9.76 o 
   4  -5   3       25.69       22.36      4.58 o 
   5  -5   3        0.86        5.04      3.59 o 
   6  -5   3        1.53        1.86      2.30 o 
   7  -5   3       93.91      100.61      6.29 o 
   8  -5   3       92.66      103.70      6.33 o 
   9  -5   3       52.14       59.89      7.13 o 
  10  -5   3        0.30        2.46      2.59 o 
  11  -5   3       14.20       15.69      5.45 o 
  12  -5   3        2.97       -0.30      8.18 o 
 -13  -4   3        9.14       -3.13      9.35 o 
 -12  -4   3        3.86        5.53      2.75 o 
 -11  -4   3        5.10        8.52      3.50 o 
 -10  -4   3       26.11       22.66      5.34 o 
  -9  -4   3      153.55      142.17      7.52 o 
  -8  -4   3      328.64      331.09     18.07 o 
  -7  -4   3        3.09        2.44      1.89 o 
  -6  -4   3       10.96       10.84      2.37 o 
  -5  -4   3     1431.60     1549.63     45.75 o 
  -4  -4   3       32.24       28.87      1.72 o 
  -3  -4   3       79.69      104.74      6.27 o 
  -2  -4   3       56.91       61.27      2.40 o 
  -1  -4   3     5441.30     5663.90     79.12 o 
   0  -4   3      443.41      468.55     12.12 o 
   1  -4   3      231.09      214.32      7.27 o 
   2  -4   3      311.84      328.72     10.18 o 
   3  -4   3     1861.18     1959.08     41.69 o 
   4  -4   3       34.23       31.06      4.52 o 
   5  -4   3       20.29       18.14      5.07 o 
   6  -4   3      257.47      321.43     16.69 o 
   7  -4   3       16.92       15.01      6.47 o 
   8  -4   3        0.04        1.42      1.60 o 
   9  -4   3        1.33        1.12      2.90 o 
  10  -4   3       24.30       30.91      5.85 o 
  11  -4   3       41.19       52.02      8.44 o 
  12  -4   3       31.64       47.68     13.16 o 
  13  -4   3        1.65        4.57      8.00 o 
 -14  -3   3       81.17       71.43     20.77 o 
 -13  -3   3        4.49        8.54      6.22 o 
 -12  -3   3        0.49        4.79      8.13 o 
 -11  -3   3       24.70       22.78      5.25 o 
 -10  -3   3        3.11        2.65      2.13 o 
  -9  -3   3       69.99       64.23      7.34 o 
  -8  -3   3       72.20       72.59      5.43 o 
  -7  -3   3       75.32       68.45      4.58 o 
  -6  -3   3      448.15      454.83     11.63 o 
  -5  -3   3        2.42        0.98      1.64 o 
  -4  -3   3      686.64      720.10     12.31 o 
  -3  -3   3      163.86      157.77      6.72 o 
  -2  -3   3        0.11        4.18      3.17 o 
  -1  -3   3        4.45        7.84      0.94 o 
   0  -3   3      661.88      730.29     10.31 o 
   1  -3   3      402.73      439.28     10.60 o 
   2  -3   3       12.85       11.93      1.75 o 
   3  -3   3      105.78      112.47      7.22 o 
   4  -3   3     1266.71     1498.32     41.46 o 
   5  -3   3      728.54      730.98     15.84 o 
   6  -3   3        4.56        2.23      2.16 o 
   7  -3   3       47.25       45.50      4.97 o 
   8  -3   3        0.46        2.32      2.42 o 
   9  -3   3      151.07      151.00     10.73 o 
  10  -3   3       59.21       60.07      6.51 o 
  11  -3   3       55.21       62.49      8.02 o 
  12  -3   3       35.97       56.28     21.09 o 
  13  -3   3        7.80        7.47      7.42 o 
 -14  -2   3       16.66       14.81      6.88 o 
 -13  -2   3       22.94       19.83      9.28 o 
 -12  -2   3       14.95       14.84      7.49 o 
 -11  -2   3        6.85        4.14      2.55 o 
 -10  -2   3        0.03        0.47      2.27 o 
  -9  -2   3      120.41      107.25      6.00 o 
  -8  -2   3       33.94       29.27      5.50 o 
  -7  -2   3      607.48      665.15     17.38 o 
  -6  -2   3      523.27      497.13     11.70 o 
  -5  -2   3      415.05      465.35     13.24 o 
  -4  -2   3     1163.21     1225.52     13.15 o 
  -3  -2   3      436.34      437.81      7.61 o 
  -2  -2   3      510.77      433.17     10.05 o 
  -1  -2   3     1158.98     1109.48     20.37 o 
   0  -2   3      491.49      436.53      6.69 o 
   1  -2   3     1362.55     1240.20     10.57 o 
   2  -2   3     1103.31     1113.21     13.98 o 
   4  -2   3     1371.89     1603.05     33.96 o 
   5  -2   3       52.25       48.61      3.57 o 
   6  -2   3      221.33      225.56      7.37 o 
   7  -2   3        0.59        1.93      2.30 o 
   8  -2   3        2.46        2.64      2.82 o 
   9  -2   3      904.42      961.47     29.29 o 
  10  -2   3        6.07        9.29      3.12 o 
  11  -2   3        0.00        2.85      2.77 o 
  12  -2   3      100.92      118.66     18.12 o 
  13  -2   3       78.87       79.31     19.91 o 
 -14  -1   3        3.88        5.22      5.00 o 
 -13  -1   3       11.68       16.72     15.53 o 
 -12  -1   3       36.20       27.86      6.97 o 
 -11  -1   3        1.47        1.26      3.55 o 
 -10  -1   3      289.15      309.91     27.22 o 
  -9  -1   3       97.71       87.02      5.50 o 
  -8  -1   3      141.13      145.37     14.60 o 
  -7  -1   3      156.29      138.34      5.87 o 
  -6  -1   3        6.66        4.87      1.93 o 
  -5  -1   3      513.72      558.04      9.35 o 
  -4  -1   3       36.49       47.97      4.46 o 
  -3  -1   3      107.75      100.69      5.40 o 
  -2  -1   3     1618.71     1695.49     15.36 o 
  -1  -1   3     1056.89     1043.24     21.72 o 
   0  -1   3        4.64        8.47      1.19 o 
   1  -1   3      738.21      718.16     12.68 o 
   2  -1   3      127.02      122.05      5.97 o 
   3  -1   3      292.19      383.54      7.31 o 
   4  -1   3        0.83        1.25      1.07 o 
   5  -1   3        1.52        3.00      1.58 o 
   6  -1   3      674.34      671.66     15.00 o 
   7  -1   3       10.46       23.09      3.42 o 
   8  -1   3        1.75        3.35      1.82 o 
   9  -1   3      329.65      371.14     14.50 o 
  10  -1   3       89.73       95.27      7.33 o 
  11  -1   3      147.53      153.35     10.59 o 
  12  -1   3       16.13       17.32      4.64 o 
  13  -1   3        7.04        9.88      4.41 o 
  14  -1   3        2.76        2.96      5.30 o 
 -13   0   3        0.00        5.89      4.87 o 
 -12   0   3       60.68       59.39      9.17 o 
 -11   0   3        4.92        4.42      3.10 o 
 -10   0   3       25.41       17.32      3.29 o 
  -9   0   3       47.40       50.79      4.49 o 
  -8   0   3      354.66      351.19     10.31 o 
  -7   0   3      172.80      166.81      6.17 o 
  -6   0   3       32.28       30.89      3.03 o 
  -5   0   3     1132.14     1252.19     18.57 o 
  -4   0   3       94.54       83.97      7.51 o 
  -3   0   3       94.59      101.37      3.37 o 
  -2   0   3     4150.54     4241.77     43.00 o 
  -1   0   3     2983.76     2834.28     21.32 o 
   0   0   3      343.76      279.89      8.16 o 
   1   0   3     8735.90     8413.27     86.86 o 
   2   0   3        0.53        0.56      0.50 o 
   3   0   3      190.29      227.57      5.44 o 
   4   0   3      842.75      825.69     23.76 o 
   5   0   3      263.77      307.20      7.22 o 
   6   0   3      777.34      744.99     16.05 o 
   7   0   3       48.54       45.03      4.61 o 
   8   0   3       41.14       42.14      4.85 o 
   9   0   3       25.29       36.85      5.04 o 
  10   0   3      253.02      262.93     11.99 o 
  11   0   3       35.34       26.78      4.93 o 
  12   0   3       27.29       27.22      5.55 o 
  13   0   3        0.37        2.86      2.59 o 
  14   0   3        3.58        5.82      5.48 o 
 -13   1   3       29.60       31.32      8.21 o 
 -12   1   3       15.90        8.94      4.76 o 
 -11   1   3      103.01       98.84     10.56 o 
 -10   1   3      220.71      188.35     12.64 o 
  -9   1   3      226.36      228.03      8.35 o 
  -8   1   3      750.86      779.31     16.16 o 
  -7   1   3      434.64      444.03     16.27 o 
  -6   1   3      139.91      129.24      5.00 o 
  -5   1   3      241.79      321.97     13.92 o 
  -4   1   3        2.74        0.94      1.43 o 
  -3   1   3      382.01      418.60     16.57 o 
  -2   1   3     6495.84     6501.51     57.08 o 
  -1   1   3     1879.94     1718.01     24.72 o 
   0   1   3       34.09       33.34      2.25 o 
   1   1   3      180.72      133.27      6.42 o 
   2   1   3     2434.18     2381.85     56.45 o 
   3   1   3      612.95      671.63      9.93 o 
   4   1   3       18.46       18.90      2.55 o 
   5   1   3        1.67        1.96      2.11 o 
   6   1   3      119.74      143.58      5.75 o 
   7   1   3        5.18        3.45      1.99 o 
   8   1   3      181.28      189.80      8.39 o 
   9   1   3        5.54        5.36      2.94 o 
  10   1   3      464.98      480.15     41.84 o 
  11   1   3       15.81       11.45      4.34 o 
  12   1   3       78.37       70.07      7.10 o 
  13   1   3       50.23       61.73     14.91 o 
  14   1   3       12.23       -0.08      7.83 o 
 -13   2   3        9.66        6.72      3.48 o 
 -12   2   3        0.21        4.92      5.02 o 
 -11   2   3        0.91        2.27      2.69 o 
 -10   2   3       39.86       26.79      7.01 o 
  -9   2   3       23.69       15.02      4.81 o 
  -8   2   3      273.29      277.67      8.22 o 
  -7   2   3       81.21       92.87      4.92 o 
  -5   2   3     2372.75     2246.55     58.94 o 
  -4   2   3     1397.95     1451.51     22.22 o 
  -3   2   3     1959.46     1985.26     32.23 o 
  -1   2   3     4963.59     4466.11    137.72 o 
   0   2   3       12.08        5.40      2.41 o 
   2   2   3      633.96      582.72     16.04 o 
   3   2   3      877.24      685.72     12.82 o 
   4   2   3     1005.26      936.42     16.47 o 
   5   2   3     1247.15     1419.64     17.09 o 
   6   2   3     1864.02     1939.09     33.96 o 
   7   2   3      232.43      218.09      9.51 o 
   8   2   3        3.73        4.47      2.42 o 
   9   2   3       98.09       85.10     16.45 o 
  10   2   3        0.21       -1.50      3.57 o 
  11   2   3       63.80       75.59     12.13 o 
  12   2   3        3.70        0.91      2.29 o 
  13   2   3       11.86       12.32      4.04 o 
  14   2   3       19.40       21.10      5.49 o 
 -13   3   3       19.85       18.19      7.70 o 
 -12   3   3       70.20       61.85     11.52 o 
 -11   3   3        6.51        8.31      5.92 o 
 -10   3   3       63.77       58.22      8.39 o 
  -9   3   3        0.40       -1.06      5.18 o 
  -8   3   3      532.11      578.26     19.01 o 
  -7   3   3      118.59      122.81     12.83 o 
  -6   3   3       32.22       44.97     11.71 o 
  -5   3   3      807.31      785.22     18.61 o 
  -3   3   3     1462.33     1755.69     13.08 o 
  -2   3   3     3008.34     3001.75     43.04 o 
  -1   3   3     1315.69     1259.04     21.99 o 
   0   3   3    14092.40    13698.47     63.45 o 
   1   3   3     2491.65     2273.56     29.04 o 
   3   3   3     1581.53     1499.12     64.67 o 
   4   3   3      443.84      374.68     21.22 o 
   5   3   3     1742.90     1904.66     24.01 o 
   6   3   3      522.81      474.91     24.20 o 
   7   3   3        0.04        0.85      2.36 o 
   8   3   3       63.13       74.20      7.42 o 
   9   3   3        7.32        9.37      3.16 o 
  10   3   3        1.41        4.20      2.15 o 
  11   3   3        0.31        5.39      3.65 o 
  12   3   3       17.04       13.98      4.30 o 
  13   3   3       24.69       27.47      7.54 o 
  14   3   3       23.11       17.96      6.62 o 
 -13   4   3        1.12        2.67      2.75 o 
 -12   4   3       20.12       19.96      5.16 o 
 -11   4   3        0.00        2.75      3.63 o 
 -10   4   3        3.78        2.84      2.01 o 
  -9   4   3        3.18        1.90      4.96 o 
  -8   4   3       33.97       32.72      7.92 o 
  -7   4   3       42.46       46.46      7.26 o 
  -6   4   3        5.87        6.47      2.80 o 
  -5   4   3        7.61        7.35      1.97 o 
  -4   4   3     1180.11     1182.82     30.72 o 
  -3   4   3       82.28       71.94      3.57 o 
  -2   4   3      270.75      292.47      6.58 o 
  -1   4   3       37.14       38.76      2.57 o 
   0   4   3      375.70      370.06      9.35 o 
   1   4   3      393.50      392.10     12.52 o 
   2   4   3     5774.23     6113.16     67.40 o 
   3   4   3       78.82       84.36      7.52 o 
   4   4   3      732.89      760.24     14.90 o 
   5   4   3      290.40      293.11      8.41 o 
   6   4   3      349.82      336.53      9.88 o 
   7   4   3      381.94      361.75     10.19 o 
   8   4   3        0.11        1.93      2.66 o 
   9   4   3      177.11      180.88     12.87 o 
  10   4   3        0.03        2.64      2.65 o 
  11   4   3      162.52      168.22     21.23 o 
  12   4   3        1.14        4.87      3.38 o 
  13   4   3       26.84       23.51      7.01 o 
  14   4   3       16.41       17.07      4.58 o 
 -12   5   3       20.37       34.54      9.23 o 
 -11   5   3        4.73       11.47      5.78 o 
 -10   5   3        2.02        0.56      4.37 o 
  -9   5   3       62.95       67.25     11.41 o 
  -8   5   3      104.79      101.53     15.11 o 
  -7   5   3       75.71      110.13     22.88 o 
  -6   5   3        2.24        3.06      1.76 o 
  -5   5   3        2.17        1.50      1.50 o 
  -4   5   3       56.92       67.08      3.95 o 
  -3   5   3      535.28      596.39     15.16 o 
  -2   5   3      304.03      367.11      8.27 o 
  -1   5   3      949.11      887.50     21.75 o 
   0   5   3      271.51      248.56      9.38 o 
   1   5   3      805.75      833.50     18.14 o 
   2   5   3      153.84      140.88      8.69 o 
   3   5   3     1130.92     1236.59     27.33 o 
   4   5   3      204.33      275.73     10.28 o 
   5   5   3      151.77      141.24     10.95 o 
   6   5   3      218.66      245.30     29.52 o 
   7   5   3      363.02      360.91     11.25 o 
   8   5   3       16.19       32.14      7.29 o 
   9   5   3      463.31      486.53     17.06 o 
  10   5   3        5.17        7.21      3.74 o 
  11   5   3       32.34       35.68      5.92 o 
  12   5   3       74.48       80.50      8.70 o 
  13   5   3        2.92        1.99      2.77 o 
  14   5   3       33.57       28.53      6.29 o 
 -12   6   3       39.67       74.32     14.40 o 
 -11   6   3       45.55       55.12     11.27 o 
 -10   6   3        5.89        7.53      4.99 o 
  -9   6   3        9.93       10.96      5.99 o 
  -8   6   3       51.49       57.87     11.60 o 
  -7   6   3      101.13       99.85     13.59 o 
  -6   6   3        2.25        7.35      2.98 o 
  -5   6   3      171.83      149.55      6.56 o 
  -4   6   3       56.81       61.14      4.86 o 
  -3   6   3        9.66       11.29      2.71 o 
  -2   6   3      889.58      961.27     22.68 o 
  -1   6   3      786.19      793.96     13.89 o 
   0   6   3        4.31        5.57      3.02 o 
   1   6   3      128.59      133.61      6.10 o 
   2   6   3       90.03       99.97      7.41 o 
   3   6   3     2291.86     2537.62     44.67 o 
   4   6   3      995.70     1047.23     37.50 o 
   5   6   3       37.78       31.55      7.43 o 
   6   6   3       59.59       70.55      7.34 o 
   7   6   3       39.77       47.38     12.83 o 
   8   6   3       35.53       34.90      9.85 o 
   9   6   3      236.65      254.32     13.29 o 
  10   6   3        0.38        3.99      2.52 o 
  11   6   3       39.43       38.82     13.30 o 
  12   6   3       23.10       25.06      5.81 o 
  13   6   3       26.17       21.91      5.74 o 
  14   6   3        3.78        5.04      3.16 o 
 -11   7   3        1.97        4.61      6.66 o 
 -10   7   3       35.74       23.59      6.95 o 
  -9   7   3       34.47       37.22     13.23 o 
  -8   7   3        0.75        2.37      3.08 o 
  -7   7   3      404.17      401.44     27.35 o 
  -6   7   3      364.87      335.81     15.86 o 
  -5   7   3      512.73      588.50     21.44 o 
  -4   7   3       27.31       24.99      4.52 o 
  -3   7   3       11.82       14.20      3.55 o 
  -2   7   3      327.38      308.44      9.28 o 
  -1   7   3      233.29      224.70      8.22 o 
   0   7   3       41.27       56.02      4.56 o 
   1   7   3       67.74       78.61      5.64 o 
   2   7   3       10.36       13.54      3.51 o 
   3   7   3      546.66      578.79     17.32 o 
   4   7   3        9.67       16.54      6.91 o 
   5   7   3      114.33       98.52      8.50 o 
   6   7   3       13.76       11.30      4.46 o 
   7   7   3      557.72      574.87     62.77 o 
   8   7   3      518.98      540.70     66.32 o 
   9   7   3       26.69       25.89      6.08 o 
  10   7   3        1.75        6.19      3.14 o 
  11   7   3       15.30       15.37      6.29 o 
  12   7   3        8.79       11.41      3.79 o 
  13   7   3      110.04      126.95     24.51 o 
  14   7   3       19.10       21.91      6.77 o 
 -11   8   3       36.00       39.06     10.08 o 
 -10   8   3       62.10       78.39     13.37 o 
  -9   8   3        0.02        6.20      7.21 o 
  -8   8   3        3.41        4.38      6.71 o 
  -7   8   3       28.91       28.02     11.39 o 
  -6   8   3       92.33       82.82     16.21 o 
  -5   8   3      471.86      471.66     20.21 o 
  -4   8   3        6.16        4.98      2.03 o 
  -3   8   3       17.14       15.03      4.71 o 
  -2   8   3      621.24      612.30     15.21 o 
  -1   8   3      452.60      442.99     12.23 o 
   0   8   3      949.64     1039.06     18.05 o 
   1   8   3      338.35      329.84     11.09 o 
   2   8   3      276.81      268.18     10.30 o 
   3   8   3       67.87       64.09      6.09 o 
   4   8   3      185.43      204.92     14.28 o 
   5   8   3       57.33       63.84      9.71 o 
   6   8   3       53.50       48.45     14.82 o 
   7   8   3      339.15      316.13     42.02 o 
   8   8   3     1778.71     1896.85    158.05 o 
   9   8   3       14.83       19.75      5.56 o 
  10   8   3      160.84      162.72     23.47 o 
  11   8   3       24.56       21.52      7.32 o 
  12   8   3        8.28        6.97      4.61 o 
  13   8   3      124.75      119.95     28.92 o 
  14   8   3        0.71        9.17      4.00 o 
 -10   9   3       79.96       94.84     20.42 o 
  -9   9   3        6.32       10.32      8.13 o 
  -8   9   3       16.74       26.62     11.30 o 
  -7   9   3        1.19        8.67     11.37 o 
  -6   9   3        1.73        7.50      7.82 o 
  -5   9   3      728.17      801.18     29.99 o 
  -4   9   3       53.02       63.37      6.60 o 
  -3   9   3       84.90       94.05      7.97 o 
  -2   9   3      213.58      226.40     10.25 o 
  -1   9   3       97.39       91.50      6.73 o 
   0   9   3      141.38      152.74      8.15 o 
   1   9   3       67.46       69.17      6.35 o 
   2   9   3        1.41        2.40      2.53 o 
   3   9   3      308.81      327.74     12.43 o 
   4   9   3       38.98       39.11      6.00 o 
   5   9   3        0.17       -1.30      6.25 o 
   6   9   3        0.31       -1.23      6.57 o 
   7   9   3      128.41      146.60     11.68 o 
   8   9   3      136.10      145.23     11.96 o 
   9   9   3        0.06        1.34      3.35 o 
  10   9   3      160.06      147.71     21.28 o 
  11   9   3        0.77        3.31      5.16 o 
  12   9   3       33.89       21.54      6.66 o 
  13   9   3        2.12        3.86      3.77 o 
  -9  10   3       13.72       10.35      7.19 o 
  -8  10   3       13.08       12.92     10.56 o 
  -7  10   3        6.32        1.88      4.74 o 
  -6  10   3       18.52       17.24      7.39 o 
  -5  10   3      190.37      188.54     18.38 o 
  -4  10   3       34.82       38.96      6.30 o 
  -3  10   3        6.69       10.51      3.75 o 
  -2  10   3        0.23        0.96      2.82 o 
  -1  10   3       66.26       67.78      6.54 o 
   0  10   3      193.05      183.31     10.30 o 
   1  10   3       83.30       79.73      7.79 o 
   2  10   3       71.63       78.02      7.63 o 
   3  10   3        1.51        1.31      2.49 o 
   4  10   3      106.83       92.03     12.93 o 
   5  10   3      110.56      101.58      8.59 o 
   6  10   3      375.28      376.34     18.52 o 
   7  10   3      623.16      712.30     43.44 o 
   8  10   3       19.02       10.74      6.58 o 
   9  10   3        0.26       -0.28      4.93 o 
  10  10   3       28.36       23.27     13.21 o 
  11  10   3       18.10       18.97      7.37 o 
  12  10   3       30.85       29.31      7.96 o 
  13  10   3        8.72        8.24      4.79 o 
  -9  11   3       11.60       15.17      8.18 o 
  -8  11   3       24.75       32.00     15.20 o 
  -7  11   3       21.28       24.71      9.20 o 
  -6  11   3       17.13       23.15      9.69 o 
  -5  11   3       31.30       29.91     10.14 o 
  -4  11   3        8.12        8.85      3.51 o 
  -3  11   3       21.00       19.69      4.75 o 
  -2  11   3        2.59        4.92      6.45 o 
  -1  11   3      256.42      233.36     12.87 o 
   0  11   3        1.02        1.25      3.85 o 
   1  11   3      108.44      101.89     11.30 o 
   2  11   3        0.69        3.55      2.21 o 
   3  11   3      128.82      129.75      8.84 o 
   4  11   3        0.72        2.61      2.86 o 
   5  11   3       32.32       24.72      5.58 o 
   6  11   3        0.53        0.96      2.16 o 
   7  11   3      135.87      118.23     23.83 o 
   8  11   3      245.99      286.97     29.75 o 
   9  11   3       27.90       35.64     11.21 o 
  10  11   3       10.76       10.68      5.32 o 
  11  11   3        0.64        3.54      4.34 o 
  12  11   3       33.10       37.94     10.46 o 
  -8  12   3       27.55       21.88      9.84 o 
  -7  12   3        0.48        4.38      6.38 o 
  -6  12   3        1.45        4.25      4.52 o 
  -5  12   3        0.01       -0.43      7.31 o 
  -4  12   3       17.31       15.58      8.38 o 
  -3  12   3        2.66        4.42      3.39 o 
  -2  12   3      112.80      102.24      8.65 o 
  -1  12   3        4.25        1.76      2.35 o 
   0  12   3      831.63      922.82     32.38 o 
   1  12   3      140.05      125.00     10.55 o 
   2  12   3      238.51      226.80     13.65 o 
   3  12   3        0.03       -0.53      4.04 o 
   4  12   3       28.64       20.54      6.27 o 
   5  12   3        0.21        2.53      2.51 o 
   6  12   3       29.42       30.81      6.28 o 
   7  12   3       54.26       48.28      9.61 o 
   8  12   3        0.05        5.27      4.10 o 
   9  12   3        8.47       10.58     10.04 o 
  10  12   3        5.00        6.68      8.26 o 
  11  12   3       16.60       23.66      9.64 o 
  12  12   3       75.17       85.10     22.44 o 
  -7  13   3        7.71        3.93      7.57 o 
  -6  13   3       32.12       40.15     14.25 o 
  -5  13   3        9.66       13.99      5.94 o 
  -4  13   3       18.62       19.27      9.94 o 
  -3  13   3       63.54       63.67      8.86 o 
  -2  13   3        2.70        5.84      3.57 o 
  -1  13   3      611.39      653.30     19.98 o 
   0  13   3       26.93       24.15      5.16 o 
   1  13   3        0.03        4.22      3.02 o 
   2  13   3       59.69       55.87      7.29 o 
   3  13   3        2.38        3.41      2.45 o 
   4  13   3       11.64       13.73      5.45 o 
   5  13   3        0.46       -0.65      3.68 o 
   6  13   3       53.34       47.58      7.46 o 
   7  13   3        2.28        4.16      2.90 o 
   8  13   3        0.13       -0.89      7.19 o 
   9  13   3        0.98        5.36      3.50 o 
  10  13   3       18.22       27.31      9.61 o 
  11  13   3        4.64        7.83      8.44 o 
  -5  14   3        7.69        6.81      7.36 o 
  -4  14   3       21.55       17.13      7.45 o 
  -3  14   3       12.92        6.10      6.80 o 
  -2  14   3       13.23       19.45      5.25 o 
  -1  14   3        0.56        2.52      2.63 o 
   0  14   3       17.99       18.01      5.57 o 
   1  14   3        0.27        2.94      3.43 o 
   2  14   3        7.95        7.14      3.55 o 
   3  14   3       12.16       11.57      6.04 o 
   4  14   3       26.81       27.00      6.99 o 
   5  14   3       52.07       52.20      7.88 o 
   6  14   3        1.81       -0.15      7.31 o 
   7  14   3        2.29        2.62      4.31 o 
   8  14   3       55.38       81.50     19.25 o 
   9  14   3       45.00       39.46     13.44 o 
  10  14   3        1.46        5.69      8.42 o 
  -4  15   3        8.13       11.63     10.32 o 
  -3  15   3       22.98       27.63      8.82 o 
  -2  15   3        2.54        6.68      8.51 o 
  -1  15   3        5.49        4.94      2.99 o 
   0  15   3        5.05        5.76      3.66 o 
   1  15   3        3.97        4.10      2.82 o 
   2  15   3       14.33       14.26      5.75 o 
   3  15   3        2.56        3.34      2.96 o 
   4  15   3        6.78        8.02      4.81 o 
   5  15   3       21.45       22.76      9.40 o 
   6  15   3       70.90       80.71     19.71 o 
   7  15   3       19.09       20.80     10.32 o 
   8  15   3       26.83       38.22     12.65 o 
  -1  16   3        1.87        1.53      4.48 o 
   0  16   3       14.91        7.83      3.87 o 
   1  16   3       29.01       30.00      6.54 o 
   2  16   3        2.30        1.68      1.87 o 
   3  16   3        2.78        5.10      3.69 o 
   4  16   3        7.98        6.83      5.89 o 
   5  16   3      125.70      155.25     30.92 o 
   6  16   3       37.21       30.47     12.79 o 
  -6 -14   4        0.28        7.40      7.82 o 
  -5 -14   4        0.04        8.08      8.01 o 
  -4 -14   4        1.42        4.23      5.43 o 
  -3 -14   4        1.24        2.91      3.29 o 
  -2 -14   4        2.95        4.18      7.27 o 
  -1 -14   4       10.26       17.51      9.26 o 
   0 -14   4       51.06       73.67     17.94 o 
   1 -14   4       10.34       10.63      7.59 o 
   2 -14   4        0.04        2.16      3.50 o 
  -8 -13   4        1.45        5.59      4.89 o 
  -7 -13   4       22.78       29.59     12.36 o 
  -6 -13   4        6.10       14.94      6.47 o 
  -5 -13   4        3.53       14.48      8.84 o 
  -4 -13   4        0.46        7.27      7.70 o 
  -3 -13   4       15.42       12.28      6.83 o 
  -2 -13   4      184.26      251.43     23.32 o 
  -1 -13   4       18.04       28.78     11.17 o 
   0 -13   4       12.74       16.14      7.82 o 
   1 -13   4        3.58        8.21      7.49 o 
   2 -13   4       57.37       79.57     16.59 o 
   3 -13   4       24.31       28.46      6.61 o 
   4 -13   4       10.90       16.00      5.72 o 
  -9 -12   4        2.11        6.00      5.47 o 
  -8 -12   4       22.53       25.10      7.87 o 
  -7 -12   4        0.12        0.76      4.77 o 
  -6 -12   4        0.73        1.38      3.18 o 
  -5 -12   4       12.89       23.71      9.15 o 
  -4 -12   4        5.82        5.73      8.72 o 
  -3 -12   4       10.86       12.41      8.29 o 
  -2 -12   4       61.04       48.41     11.02 o 
  -1 -12   4        3.10        3.03      3.46 o 
   0 -12   4       61.88       81.20     14.71 o 
   1 -12   4        0.11        3.37      4.36 o 
   2 -12   4       12.69       20.92      6.75 o 
   3 -12   4       28.25       37.52      7.07 o 
   4 -12   4       12.03        9.30      4.90 o 
   5 -12   4        0.89        0.40      4.30 o 
   6 -12   4        3.63        2.56      2.27 o 
 -10 -11   4        3.97        5.98      4.55 o 
  -9 -11   4        5.84        6.02      5.55 o 
  -8 -11   4        0.41        1.05      4.46 o 
  -7 -11   4       60.76       67.90     10.74 o 
  -6 -11   4        4.88        6.24      5.12 o 
  -5 -11   4        2.44        6.53      5.86 o 
  -4 -11   4       26.45       42.85     10.98 o 
  -3 -11   4       74.06       59.52     12.70 o 
  -2 -11   4        0.47       -2.65      7.26 o 
  -1 -11   4        0.05       -1.33      6.17 o 
   0 -11   4       57.32       48.76      5.92 o 
   1 -11   4        3.14        3.14      3.15 o 
   2 -11   4       55.24       49.19      7.25 o 
   3 -11   4       78.70       72.79      8.26 o 
   4 -11   4        7.26        5.37      3.05 o 
   5 -11   4        1.28        4.08      2.24 o 
   6 -11   4        6.45        6.09      4.34 o 
   7 -11   4       16.84       15.98      6.34 o 
 -11 -10   4        1.42        2.65      3.58 o 
 -10 -10   4        1.39        5.50      4.24 o 
  -9 -10   4        0.90        0.97      4.28 o 
  -8 -10   4       93.68       78.66     11.47 o 
  -7 -10   4       96.80      104.13     12.06 o 
  -6 -10   4       92.73       89.82     10.41 o 
  -5 -10   4        0.81        3.80      2.55 o 
  -4 -10   4        4.60        7.53      4.30 o 
  -3 -10   4       31.12       31.18      8.67 o 
  -2 -10   4      476.21      456.14     29.98 o 
  -1 -10   4      943.25      928.20     30.94 o 
   0 -10   4        0.85        1.84      2.19 o 
   1 -10   4      110.13       86.47      7.98 o 
   2 -10   4       46.92       67.56      9.61 o 
   3 -10   4      287.92      302.25     19.54 o 
   4 -10   4       50.07       48.38      7.18 o 
   5 -10   4       13.83        6.54      3.40 o 
   6 -10   4        3.63        1.55      4.27 o 
   7 -10   4        2.97        4.84      4.01 o 
   8 -10   4        1.66        5.90      3.38 o 
 -11  -9   4        7.50       11.14      5.94 o 
 -10  -9   4       16.85       13.22      5.03 o 
  -9  -9   4        7.45        4.42      4.80 o 
  -8  -9   4       70.89       58.73      9.55 o 
  -7  -9   4      599.58      612.26     37.47 o 
  -6  -9   4       24.24       27.92      7.90 o 
  -5  -9   4       83.94       84.34      9.50 o 
  -4  -9   4       12.03       16.03      5.28 o 
  -3  -9   4        3.63        4.30      4.24 o 
  -2  -9   4      423.37      452.29     29.98 o 
  -1  -9   4      406.22      369.91     17.05 o 
   0  -9   4      392.26      383.32     17.77 o 
   1  -9   4      160.89      133.87     13.26 o 
   2  -9   4      585.31      575.67     39.24 o 
   3  -9   4        0.31        0.52      3.09 o 
   4  -9   4        9.64        7.66      4.72 o 
   5  -9   4      137.74      122.52     10.35 o 
   6  -9   4        8.01        5.94      3.64 o 
   7  -9   4        2.41        6.80      4.58 o 
   8  -9   4       33.76       45.09      9.08 o 
   9  -9   4       24.92       26.66      6.96 o 
 -12  -8   4        1.09        2.91      3.46 o 
 -11  -8   4       12.34       17.67      6.42 o 
 -10  -8   4       56.41       70.01      9.28 o 
  -9  -8   4       13.70       19.63      5.11 o 
  -8  -8   4       10.03       10.11      5.75 o 
  -7  -8   4      287.38      273.91     16.82 o 
  -6  -8   4      303.01      298.58     15.87 o 
  -5  -8   4      448.74      476.40     23.26 o 
  -4  -8   4        3.44        2.33      5.39 o 
  -3  -8   4      190.85      194.04     11.56 o 
  -2  -8   4      111.21      108.31      5.48 o 
  -1  -8   4        0.01        0.03      3.13 o 
   0  -8   4      295.22      289.16     20.02 o 
   1  -8   4     1063.40     1067.24     47.79 o 
   2  -8   4      208.79      206.44     11.24 o 
   3  -8   4      151.46      131.02      9.12 o 
   4  -8   4        7.81        4.26      2.99 o 
   5  -8   4      454.18      416.04     39.71 o 
   6  -8   4       20.72       10.50      4.32 o 
   7  -8   4       12.79       18.48      6.34 o 
   8  -8   4       95.69       95.60     11.54 o 
   9  -8   4        0.05       -1.69      4.32 o 
  10  -8   4       19.21       19.10     11.58 o 
 -12  -7   4       39.30       35.88      8.90 o 
 -11  -7   4       28.70       29.53      6.60 o 
 -10  -7   4        0.55        1.16      4.33 o 
  -9  -7   4       19.93       18.40      5.69 o 
  -8  -7   4      488.78      483.13     47.45 o 
  -7  -7   4        6.26        7.89      4.07 o 
  -6  -7   4     1249.29     1286.59     46.76 o 
  -5  -7   4       16.30       15.71      5.86 o 
  -4  -7   4        0.01        3.67      4.62 o 
  -3  -7   4        1.77        5.41      1.57 o 
  -2  -7   4        5.46        4.62      1.45 o 
  -1  -7   4      198.83      193.74      9.14 o 
   0  -7   4       15.04       14.10      3.17 o 
   1  -7   4      155.21      147.24      7.85 o 
   2  -7   4       10.33        9.22      3.94 o 
   3  -7   4      201.19      181.86     12.79 o 
   4  -7   4       89.50       90.66      8.88 o 
   5  -7   4       57.53       46.24      6.59 o 
   6  -7   4       58.12       52.62      7.74 o 
   7  -7   4       62.46       76.68      9.43 o 
   8  -7   4      210.32      216.18     24.29 o 
   9  -7   4       16.83       24.47      7.19 o 
  10  -7   4       33.79       43.88      9.49 o 
  11  -7   4       71.26       90.32     15.20 o 
 -13  -6   4        2.33        6.61      8.57 o 
 -12  -6   4        1.09       -2.60     11.09 o 
 -11  -6   4      198.98      185.07     18.68 o 
 -10  -6   4        0.45        4.99      2.44 o 
  -9  -6   4        0.01        2.49      5.05 o 
  -8  -6   4      153.58      142.46     10.18 o 
  -7  -6   4      791.01      827.01     79.32 o 
  -6  -6   4      568.09      592.37     20.32 o 
  -5  -6   4       38.26       36.01      6.89 o 
  -4  -6   4       24.80       22.19      5.09 o 
  -3  -6   4        8.57        8.18      1.46 o 
  -2  -6   4       45.85       48.27      3.49 o 
  -1  -6   4       66.05       67.19      4.44 o 
   0  -6   4      145.21      119.36      6.58 o 
   1  -6   4       68.81       67.19      5.65 o 
   2  -6   4        0.12        2.28      1.67 o 
   3  -6   4      639.10      629.55     23.10 o 
   4  -6   4      298.20      283.88     12.30 o 
   5  -6   4      365.30      325.75     21.10 o 
   6  -6   4        4.88       13.63      5.32 o 
   7  -6   4      782.70      812.26     41.68 o 
   8  -6   4        0.00        1.90      3.07 o 
   9  -6   4       35.30       42.51      7.15 o 
  10  -6   4        1.28        5.27      4.08 o 
  11  -6   4        9.25        9.25      9.12 o 
  12  -6   4       33.56       38.39     16.01 o 
 -13  -5   4       89.16       79.62     22.72 o 
 -12  -5   4        1.28        8.84      8.05 o 
 -11  -5   4        6.21        6.09      3.22 o 
 -10  -5   4       60.22       49.29      8.72 o 
  -9  -5   4        4.55        3.60      3.29 o 
  -8  -5   4      498.20      472.79     38.63 o 
  -7  -5   4       36.08       38.52      6.25 o 
  -6  -5   4      207.69      200.08     10.50 o 
  -5  -5   4       18.87       23.54      5.60 o 
  -4  -5   4        0.13        0.07      3.05 o 
  -3  -5   4      526.94      541.95     18.68 o 
  -2  -5   4      353.76      354.27      6.60 o 
  -1  -5   4      120.38       97.55      4.04 o 
   0  -5   4       13.48        5.95      1.99 o 
   1  -5   4       37.64       32.85      4.15 o 
   2  -5   4       52.88       50.41      6.31 o 
   3  -5   4        0.50        1.61      3.19 o 
   4  -5   4      221.79      239.53     10.47 o 
   5  -5   4        0.41        4.70      4.40 o 
   6  -5   4        5.75        2.88      2.27 o 
   7  -5   4      215.19      186.31     11.40 o 
   8  -5   4      277.85      278.36     15.89 o 
   9  -5   4        0.91        5.76      4.32 o 
  10  -5   4        4.27        9.31      4.37 o 
  11  -5   4       43.26       54.92     11.67 o 
  12  -5   4       38.80       49.47      9.16 o 
 -13  -4   4       12.60       15.42     10.83 o 
 -12  -4   4        7.52        8.14      6.68 o 
 -11  -4   4        4.12        4.26      2.93 o 
 -10  -4   4        0.55        1.31      4.00 o 
  -9  -4   4      128.85      122.93      9.46 o 
  -8  -4   4     1141.66     1150.80     68.39 o 
  -7  -4   4        3.54        2.02      1.41 o 
  -6  -4   4      128.32      133.31      8.60 o 
  -5  -4   4      266.80      254.91     10.30 o 
  -4  -4   4      738.33      747.51     40.60 o 
  -3  -4   4     1450.87     1642.67     50.93 o 
  -2  -4   4     1522.37     1572.22     34.35 o 
  -1  -4   4      233.37      297.37      5.85 o 
   0  -4   4       74.43       85.84      3.88 o 
   1  -4   4     1206.81     1225.08     18.70 o 
   2  -4   4      155.31      135.87      6.89 o 
   3  -4   4      193.90      195.74      9.34 o 
   4  -4   4      673.87      669.76     16.08 o 
   5  -4   4      271.76      259.15     19.75 o 
   6  -4   4        0.01        1.10      1.46 o 
   7  -4   4      253.59      243.51      9.33 o 
   8  -4   4        8.76        4.81      3.65 o 
   9  -4   4       27.08       19.07      6.08 o 
  10  -4   4        1.35        4.23      3.72 o 
  11  -4   4       17.68       14.40      5.49 o 
  12  -4   4       35.39       65.16     15.61 o 
  13  -4   4        3.04        5.66      6.37 o 
 -13  -3   4        0.01        9.97     10.25 o 
 -12  -3   4        0.23       -0.12      8.10 o 
 -11  -3   4        0.19        3.36      2.39 o 
 -10  -3   4       40.55       44.20      6.95 o 
  -9  -3   4       69.06       61.15      4.87 o 
  -8  -3   4      548.94      554.36     14.26 o 
  -7  -3   4      237.25      241.52      9.65 o 
  -6  -3   4      168.56      166.38      5.69 o 
  -5  -3   4        1.61        2.05      1.46 o 
  -4  -3   4       56.61       33.73      4.82 o 
  -3  -3   4     2455.51     2628.10     70.27 o 
  -2  -3   4     1007.93     1142.32     19.46 o 
  -1  -3   4     2394.17     2287.94     18.92 o 
   0  -3   4     2706.71     2730.74     25.61 o 
   1  -3   4      500.54      548.93     10.90 o 
   2  -3   4       60.03       54.83      2.60 o 
   3  -3   4      263.48      282.04     13.25 o 
   5  -3   4       59.87       56.75      4.80 o 
   6  -3   4       23.56       22.39      3.54 o 
   7  -3   4        9.14        7.57      7.01 o 
   8  -3   4        6.72        7.48      2.76 o 
   9  -3   4       85.35      107.41      9.44 o 
  10  -3   4        0.24        1.64      3.62 o 
  11  -3   4       30.70       33.25      7.60 o 
  12  -3   4       40.26       51.11     17.71 o 
  13  -3   4       98.20      136.56     33.33 o 
 -13  -2   4        8.48        9.03      6.81 o 
 -12  -2   4        0.49        3.23      7.37 o 
 -11  -2   4        1.14       -0.36      7.12 o 
 -10  -2   4        2.31        1.72      1.98 o 
  -9  -2   4       38.94       36.43      4.19 o 
  -8  -2   4       39.91       33.86      4.49 o 
  -7  -2   4       76.90       61.66      4.99 o 
  -6  -2   4       42.39       49.81      3.67 o 
  -5  -2   4      349.33      397.17     10.66 o 
  -4  -2   4       58.25       80.05      3.25 o 
  -3  -2   4      787.38      792.92     17.52 o 
  -2  -2   4      191.50      218.45      7.88 o 
  -1  -2   4      812.78      857.83     10.83 o 
   0  -2   4      217.95      202.83      4.43 o 
   1  -2   4       55.69       55.33      2.02 o 
   2  -2   4      168.41      151.95      6.01 o 
   3  -2   4      334.13      332.51      9.59 o 
   4  -2   4      335.67      322.66      7.75 o 
   5  -2   4       75.25       68.05      3.85 o 
   6  -2   4      137.32      130.67      5.75 o 
   7  -2   4      240.45      252.56      8.61 o 
   8  -2   4        1.21        4.19      2.60 o 
   9  -2   4       99.24       93.54      6.39 o 
  10  -2   4      217.40      233.00     23.35 o 
  11  -2   4      122.71      142.67     11.54 o 
  12  -2   4      149.91      210.39     49.37 o 
  13  -2   4        7.74       12.77      5.58 o 
 -13  -1   4        0.37        1.71      2.90 o 
 -12  -1   4        7.13        4.74      3.97 o 
 -11  -1   4       41.56       34.68      6.40 o 
 -10  -1   4       11.92       11.50      4.36 o 
  -9  -1   4      185.02      171.20      8.10 o 
  -8  -1   4       23.31       24.00      3.97 o 
  -7  -1   4        4.79        5.61      2.31 o 
  -6  -1   4       88.42       74.25      7.79 o 
  -5  -1   4     1265.65     1369.71     24.34 o 
  -4  -1   4     1652.30     1744.00     16.99 o 
  -3  -1   4      241.81      275.67      9.18 o 
  -2  -1   4      551.13      537.54      8.04 o 
  -1  -1   4      616.12      641.51      9.78 o 
   0  -1   4      191.41      172.31      4.28 o 
   1  -1   4      902.38      806.69     19.19 o 
   2  -1   4     1856.81     1891.09     21.08 o 
   3  -1   4       37.91       33.94      4.11 o 
   4  -1   4       50.60       40.81      2.87 o 
   5  -1   4      466.77      485.79     13.51 o 
   6  -1   4     1016.62     1066.83     18.99 o 
   7  -1   4       41.72       42.91      4.28 o 
   8  -1   4      154.09      156.93      7.51 o 
   9  -1   4      115.81      118.02      8.64 o 
  10  -1   4      246.01      242.94     13.94 o 
  11  -1   4        2.24        2.18      3.92 o 
  12  -1   4      166.35      211.63     47.18 o 
  13  -1   4       45.02       40.71      8.90 o 
  14  -1   4       12.28       17.53     14.91 o 
 -13   0   4        2.33        4.67      4.15 o 
 -12   0   4        1.41        2.86      3.50 o 
 -11   0   4      171.91      171.50     11.80 o 
 -10   0   4      105.49       99.33      9.10 o 
  -9   0   4      106.27       88.25      5.63 o 
  -8   0   4      131.14      130.78     12.98 o 
  -7   0   4       77.47       87.47      4.90 o 
  -6   0   4        2.96        1.23      1.15 o 
  -5   0   4      106.47      124.59      4.69 o 
  -4   0   4      267.28      227.40      5.33 o 
  -3   0   4      595.29      585.64      9.33 o 
  -2   0   4       53.46       42.52      2.64 o 
  -1   0   4     1656.49     1763.94     23.63 o 
   0   0   4      859.39      871.63     19.38 o 
   1   0   4      802.45      667.91     11.82 o 
   2   0   4      141.87      125.83      3.74 o 
   3   0   4     7245.43     7145.54     41.43 o 
   4   0   4       38.33       37.20      2.97 o 
   5   0   4      389.73      420.82     14.97 o 
   6   0   4        7.56       13.30      3.50 o 
   7   0   4        3.59        2.16      1.03 o 
   8   0   4        1.84        1.49      1.96 o 
   9   0   4      135.85      137.61      7.95 o 
  10   0   4       98.09       96.10      7.64 o 
  11   0   4      339.29      368.23     18.36 o 
  12   0   4        0.00        2.88      4.07 o 
  13   0   4        6.06        7.25      3.72 o 
  14   0   4        4.27        5.78      8.42 o 
 -13   1   4        7.66        3.85      3.91 o 
 -12   1   4       14.67       16.43      5.66 o 
 -11   1   4       17.84       14.60      5.84 o 
 -10   1   4       10.60       14.24      4.52 o 
  -9   1   4      456.03      478.62     22.00 o 
  -8   1   4      126.82      128.07      6.15 o 
  -7   1   4       28.86       23.80      2.92 o 
  -6   1   4      838.07      909.11     27.95 o 
  -5   1   4      231.61      250.51      9.56 o 
  -4   1   4      500.57      487.06     13.03 o 
  -3   1   4      538.72      586.22      7.58 o 
  -2   1   4       49.81       44.32      1.67 o 
  -1   1   4      774.62      704.96     22.12 o 
   0   1   4      318.23      280.43      8.56 o 
   1   1   4      317.68      255.77      9.18 o 
   2   1   4      465.55      454.89     38.91 o 
   3   1   4      493.06      475.22     23.66 o 
   4   1   4        8.02        4.43      1.92 o 
   5   1   4      110.06       77.83      4.51 o 
   6   1   4      287.59      289.59      8.98 o 
   7   1   4       11.22        5.13      2.14 o 
   8   1   4      222.09      223.83     11.39 o 
   9   1   4       21.74       23.25      4.62 o 
  10   1   4       36.34       33.84      5.49 o 
  11   1   4      202.41      215.04     14.60 o 
  12   1   4        0.16        3.94      2.66 o 
  13   1   4       10.50       16.31      5.35 o 
  14   1   4        2.86        3.77      3.18 o 
 -13   2   4        0.03        4.72      2.50 o 
 -12   2   4       33.70       21.13      6.20 o 
 -11   2   4        5.72        3.06      3.53 o 
 -10   2   4      169.96      142.39     13.96 o 
  -9   2   4       87.53       89.40      9.29 o 
  -8   2   4      802.43      881.96     27.43 o 
  -7   2   4      121.46      105.28      6.29 o 
  -6   2   4      847.18      835.22     37.39 o 
  -5   2   4       11.31        9.11      1.30 o 
  -4   2   4     1265.26     1237.81     12.90 o 
  -3   2   4     1654.78     1777.12     31.97 o 
  -2   2   4      497.41      396.69     13.51 o 
  -1   2   4       64.37       46.60      1.64 o 
   0   2   4      436.03      421.61     10.65 o 
   1   2   4      408.52      336.40      9.59 o 
   2   2   4     5090.89     4619.71     51.75 o 
   3   2   4       87.40       81.46      6.59 o 
   4   2   4     1432.03     1440.62     15.75 o 
   5   2   4      221.30      247.38      7.08 o 
   6   2   4       22.81       26.57      4.02 o 
   7   2   4      209.17      213.17      8.41 o 
   8   2   4        0.09        2.98      1.68 o 
   9   2   4      439.31      459.65     21.50 o 
  10   2   4        2.18        2.42      2.27 o 
  11   2   4       97.04       96.47     15.71 o 
  12   2   4      121.00      112.44     21.42 o 
  13   2   4        0.60        2.86      2.80 o 
  14   2   4        4.07        9.11      6.16 o 
 -13   3   4        5.99        7.29      3.55 o 
 -12   3   4        4.15        1.43      2.45 o 
 -11   3   4        6.68        5.88      4.85 o 
 -10   3   4       35.34       43.68      8.50 o 
  -9   3   4       23.79       21.29      5.94 o 
  -8   3   4        1.54        5.07      3.71 o 
  -7   3   4      289.46      319.99     10.59 o 
  -6   3   4       37.05       35.85      2.89 o 
  -5   3   4     7991.43     8596.35     86.57 o 
  -4   3   4     6679.09     7172.53     64.16 o 
  -3   3   4     7088.40     7750.66     59.68 o 
  -2   3   4     1973.22     2023.18     32.45 o 
  -1   3   4       77.56       97.90      3.67 o 
   0   3   4      292.08      322.64     30.29 o 
   1   3   4     2577.06     2427.62     30.93 o 
   2   3   4     1843.28     1767.53     27.56 o 
   3   3   4     1052.55      958.48     24.24 o 
   4   3   4     1102.86     1129.40     21.98 o 
   5   3   4     1194.05     1219.08     16.49 o 
   6   3   4      431.29      502.25     13.19 o 
   7   3   4        3.16        7.35      3.20 o 
   8   3   4       28.28       23.33      4.38 o 
   9   3   4      398.62      336.67     16.66 o 
  10   3   4        0.17        4.53      2.55 o 
  11   3   4      252.50      247.03     30.29 o 
  12   3   4      217.93      225.57     40.73 o 
  13   3   4      127.76      127.25     23.00 o 
  14   3   4        2.17        5.25      3.85 o 
 -12   4   4        9.25        8.58      5.25 o 
 -11   4   4        1.60        2.87      3.06 o 
 -10   4   4        4.93        3.95      7.83 o 
  -9   4   4        8.43        7.35      4.70 o 
  -8   4   4        0.86        2.15      2.45 o 
  -7   4   4      115.51       95.91     13.23 o 
  -6   4   4      119.32      104.15     16.66 o 
  -5   4   4      238.54      299.02     18.91 o 
  -4   4   4       57.14       48.56      8.31 o 
  -3   4   4     2631.38     2755.12     24.84 o 
  -2   4   4     1169.86     1225.26     14.94 o 
  -1   4   4      343.14      310.97      6.63 o 
   0   4   4      101.70       76.62      4.41 o 
   1   4   4      383.38      392.90     12.83 o 
   2   4   4    16477.68    16454.51     74.49 o 
   3   4   4      531.35      521.07     17.56 o 
   4   4   4     3364.96     3158.37     49.82 o 
   5   4   4       11.46        2.74      2.78 o 
   6   4   4      597.86      592.26     14.93 o 
   7   4   4       74.66       75.90      9.03 o 
   8   4   4       69.35       56.30      5.82 o 
   9   4   4       90.40       94.20      8.25 o 
  10   4   4      244.22      188.36     12.97 o 
  11   4   4      117.24      108.91     11.06 o 
  12   4   4       88.24       75.75     12.00 o 
  13   4   4       22.40       23.56      4.68 o 
  14   4   4      102.03       97.80     16.94 o 
 -12   5   4        3.15        6.10      4.93 o 
 -11   5   4        0.16        6.91      6.03 o 
 -10   5   4       12.82       12.49      4.15 o 
  -9   5   4       28.53       34.93      9.28 o 
  -8   5   4      111.75       93.08     13.85 o 
  -7   5   4      217.98      223.16     17.94 o 
  -6   5   4       56.03       48.29      3.41 o 
  -5   5   4      145.64      150.34      4.49 o 
  -4   5   4       37.13       38.30      2.69 o 
  -3   5   4      200.68      256.91      6.53 o 
  -2   5   4      233.63      207.11      5.85 o 
  -1   5   4        5.81        5.18      1.84 o 
   0   5   4       36.00       34.17      3.40 o 
   1   5   4      131.47      129.15      6.09 o 
   2   5   4      781.67      807.56     18.73 o 
   3   5   4       45.87       30.34      7.39 o 
   4   5   4      391.22      429.20     17.62 o 
   5   5   4      150.52      121.63     17.42 o 
   6   5   4       12.39       17.17      4.23 o 
   7   5   4       52.07       42.27      5.31 o 
   8   5   4      178.44      173.09      9.09 o 
   9   5   4      221.60      220.27     10.65 o 
  10   5   4       16.69       10.94      4.39 o 
  11   5   4        0.12        2.35      1.62 o 
  12   5   4       65.98       61.18      7.52 o 
  13   5   4       44.99       50.74      7.42 o 
  14   5   4       40.09       45.93      8.07 o 
 -12   6   4       13.89       23.25      7.08 o 
 -11   6   4        2.33        4.13      2.49 o 
 -10   6   4       11.65       22.38      6.66 o 
  -9   6   4       15.08       14.48      6.43 o 
  -8   6   4        0.58        2.37      3.90 o 
  -7   6   4      289.69      295.00     22.92 o 
  -6   6   4       45.56       39.03      9.86 o 
  -5   6   4        9.69        5.43      1.81 o 
  -4   6   4      120.26      119.05      5.73 o 
  -3   6   4      432.38      467.17     15.51 o 
  -2   6   4        0.28        0.37      0.87 o 
  -1   6   4       80.82       83.66      4.87 o 
   0   6   4       35.51       30.14      4.13 o 
   1   6   4       29.43       26.20      3.91 o 
   2   6   4      828.14      929.85     22.84 o 
   3   6   4      405.45      420.51     16.62 o 
   4   6   4       12.71       15.63      6.04 o 
   5   6   4        8.87       10.17      9.94 o 
   6   6   4      120.59      130.83      8.87 o 
   7   6   4       36.06       36.06     12.96 o 
   8   6   4      198.90      191.66     26.35 o 
   9   6   4      419.13      431.57     54.70 o 
  10   6   4        7.74        5.52      3.90 o 
  11   6   4       17.42       11.51      3.75 o 
  12   6   4       49.42       46.99      6.35 o 
  13   6   4       22.92       20.95      6.36 o 
  14   6   4        2.52        5.63      3.73 o 
 -11   7   4       23.53       28.89      8.58 o 
 -10   7   4        3.02        8.16      4.92 o 
  -9   7   4       21.35       27.13      9.38 o 
  -8   7   4       39.65       26.66     10.33 o 
  -7   7   4       18.60       15.66      9.10 o 
  -6   7   4       10.40        7.67      5.94 o 
  -5   7   4      538.08      541.48     14.06 o 
  -4   7   4      330.43      340.03      9.28 o 
  -3   7   4       27.00       30.22      4.15 o 
  -2   7   4      697.64      710.76     14.30 o 
  -1   7   4      101.83       99.26      5.68 o 
   0   7   4       17.09       12.94      3.12 o 
   1   7   4     1760.70     1790.59     38.63 o 
   2   7   4      267.90      252.07     10.01 o 
   3   7   4       24.76       45.40      7.83 o 
   4   7   4      432.78      470.96     19.35 o 
   5   7   4       16.55       22.54      7.27 o 
   6   7   4       13.14        7.26      5.29 o 
   7   7   4      340.86      370.28     42.16 o 
   8   7   4       91.03       98.38     10.94 o 
   9   7   4      128.65      119.54     17.68 o 
  10   7   4       24.88       17.19      7.29 o 
  11   7   4        7.31        7.40      3.99 o 
  12   7   4       39.65       45.86      8.70 o 
  13   7   4        8.95       11.36      4.94 o 
  14   7   4        0.37        2.24      4.59 o 
 -11   8   4        2.87        6.69      3.80 o 
 -10   8   4       21.96       31.48      9.36 o 
  -9   8   4        0.01        3.16      3.97 o 
  -8   8   4       20.64       22.02      9.28 o 
  -7   8   4        4.16        7.31      7.49 o 
  -6   8   4       24.56       19.88      7.72 o 
  -5   8   4      289.31      309.97     20.35 o 
  -4   8   4       29.65       34.71      4.19 o 
  -3   8   4       21.12       21.83      5.04 o 
  -2   8   4      374.89      389.10     11.90 o 
  -1   8   4       85.79       79.87      5.45 o 
   0   8   4       68.17       76.52      5.85 o 
   1   8   4      111.16      112.94      7.21 o 
   2   8   4        1.56        0.58      2.25 o 
   3   8   4      134.67      133.62      8.42 o 
   4   8   4       31.21       30.74      7.32 o 
   5   8   4       44.82       44.20      8.08 o 
   6   8   4       90.00       86.50     11.17 o 
   7   8   4      324.72      323.04     19.51 o 
   8   8   4        0.45       -5.07      5.47 o 
   9   8   4      104.38       91.12      9.99 o 
  10   8   4      107.35      111.03     11.68 o 
  11   8   4        3.21        1.58      5.16 o 
  12   8   4        0.40        2.79      3.82 o 
  13   8   4        0.04        6.94      4.48 o 
  14   8   4       17.87       21.18      8.45 o 
 -10   9   4        9.25        9.60      6.73 o 
  -9   9   4       24.23       32.78     13.11 o 
  -8   9   4        6.89        5.86      5.71 o 
  -7   9   4       68.78       73.09     13.82 o 
  -6   9   4       69.31       71.07     16.29 o 
  -5   9   4      199.68      190.84     19.09 o 
  -4   9   4      108.14      123.97     11.35 o 
  -3   9   4       18.65       20.91      3.81 o 
  -2   9   4        6.90        8.06      3.55 o 
  -1   9   4       41.50       36.82      4.54 o 
   0   9   4       74.52       69.03     10.18 o 
   1   9   4      211.48      201.12     10.42 o 
   2   9   4        0.08       -0.02      3.17 o 
   3   9   4       43.72       45.93      6.11 o 
   4   9   4       25.68       26.62      4.88 o 
   5   9   4      239.36      251.15     17.59 o 
   6   9   4     1536.57     1626.19     59.76 o 
   7   9   4        5.95       17.69      7.88 o 
   8   9   4       53.19       36.35      9.60 o 
   9   9   4       49.81       47.56     12.78 o 
  10   9   4        8.05        6.11      3.52 o 
  11   9   4      136.22      142.09     16.31 o 
  12   9   4        1.67        0.94      3.66 o 
  13   9   4        5.55        7.00      3.05 o 
  -9  10   4       17.10       16.92     11.72 o 
  -8  10   4        8.59       12.83      9.23 o 
  -7  10   4       50.45       48.38     13.89 o 
  -6  10   4       14.21       10.63     10.68 o 
  -5  10   4       85.14       91.31     13.53 o 
  -4  10   4      566.32      539.18     32.53 o 
  -3  10   4       90.18      100.53      7.37 o 
  -2  10   4       29.38       34.43      5.38 o 
  -1  10   4       53.04       52.56      5.67 o 
   0  10   4      109.75      104.89      7.30 o 
   1  10   4       17.42       14.67      4.49 o 
   2  10   4      182.93      170.83     10.26 o 
   3  10   4      113.05      100.88      8.21 o 
   4  10   4       21.54       20.77      5.68 o 
   5  10   4      202.06      221.27     23.88 o 
   6  10   4      649.65      674.92     40.18 o 
   7  10   4       75.24      100.27     14.32 o 
   8  10   4        8.89       15.60      5.94 o 
   9  10   4        0.00        5.69      5.76 o 
  10  10   4        2.00        2.87      3.33 o 
  11  10   4       17.13       21.58      5.97 o 
  12  10   4        5.42        4.87      3.56 o 
  13  10   4       35.07       28.59      9.16 o 
  -9  11   4        0.39        3.57      4.62 o 
  -8  11   4        1.83        2.88      3.54 o 
  -7  11   4        2.80       -0.46      9.15 o 
  -6  11   4        0.00        7.87      7.72 o 
  -5  11   4        3.11        8.98      8.26 o 
  -4  11   4       71.82       84.54     16.06 o 
  -3  11   4        0.13        0.21      1.90 o 
  -2  11   4       13.69       14.96      4.07 o 
  -1  11   4       10.08        8.84      3.09 o 
   0  11   4        1.01        1.43      2.64 o 
   1  11   4       10.27        7.66      4.11 o 
   2  11   4      183.32      187.02     11.18 o 
   3  11   4      364.97      344.89     17.47 o 
   4  11   4        0.21        5.05      3.51 o 
   5  11   4       33.28       30.58      5.80 o 
   6  11   4       63.90       63.14      7.49 o 
   7  11   4       22.43       28.50      9.27 o 
   8  11   4        3.43        5.61      5.02 o 
   9  11   4        0.76        4.34      6.48 o 
  10  11   4        1.68       -3.19      6.66 o 
  11  11   4        6.73       10.56      7.93 o 
  12  11   4       10.16       13.20      6.41 o 
  -8  12   4       27.23       34.54     15.53 o 
  -7  12   4        0.31        2.17      7.17 o 
  -6  12   4        0.48        1.88      4.20 o 
  -5  12   4       15.53       11.49      5.15 o 
  -4  12   4        3.37        3.16      4.61 o 
  -3  12   4      149.89      146.85      9.93 o 
  -2  12   4        0.30        3.15      1.81 o 
  -1  12   4        0.39        2.31      3.26 o 
   0  12   4       43.14       45.82      8.03 o 
   1  12   4       56.64       56.87      7.45 o 
   2  12   4      204.42      192.42     12.50 o 
   3  12   4        3.82        4.86      3.55 o 
   4  12   4        0.11        2.02      3.05 o 
   5  12   4        4.99        4.00      3.26 o 
   6  12   4       80.82       86.38      9.98 o 
   7  12   4       39.95       29.67      6.14 o 
   8  12   4        0.00        0.29      2.00 o 
   9  12   4       17.23       16.50     11.58 o 
  10  12   4       20.18       30.67     12.55 o 
  11  12   4        0.14        2.60      4.95 o 
  12  12   4       10.15       13.66     10.42 o 
  -7  13   4       32.50       39.87     15.65 o 
  -6  13   4       15.52       26.76      9.26 o 
  -5  13   4        0.32        3.39      4.48 o 
  -4  13   4       17.19       16.95      9.46 o 
  -3  13   4      125.78      116.25     18.22 o 
  -2  13   4       39.73       43.32      6.59 o 
  -1  13   4      630.13      655.42     26.72 o 
   0  13   4       18.23       32.25      6.84 o 
   1  13   4       40.44       45.07      7.60 o 
   2  13   4        3.98        5.95      3.23 o 
   3  13   4      142.31      136.07     11.39 o 
   4  13   4       31.72       29.86      6.30 o 
   5  13   4       18.47       14.71      3.97 o 
   6  13   4        2.43        2.02      2.20 o 
   7  13   4       19.74       11.86      4.97 o 
   8  13   4       19.31       14.74      5.59 o 
   9  13   4        0.00        6.86      4.79 o 
  10  13   4        8.06        9.72      8.10 o 
  11  13   4       11.94       22.11     11.07 o 
  -5  14   4        0.93       -0.03      7.14 o 
  -4  14   4        6.96        9.03      7.19 o 
  -3  14   4        5.24        3.18      2.95 o 
  -2  14   4       50.83       53.89     13.67 o 
  -1  14   4       21.09       19.89      5.57 o 
   0  14   4      152.37      137.22     15.10 o 
   1  14   4        4.76        4.84      2.83 o 
   2  14   4      132.24      133.78     11.98 o 
   3  14   4       48.98       42.04      7.14 o 
   4  14   4       13.63       18.73      6.43 o 
   5  14   4       10.54        7.64      3.99 o 
   6  14   4        0.40        1.94      2.31 o 
   7  14   4       34.26       30.78      8.11 o 
   8  14   4        6.95       10.23      6.42 o 
   9  14   4       19.47       36.07     12.90 o 
  10  14   4        0.03        4.49      6.91 o 
  -4  15   4        2.13        5.58      5.86 o 
  -3  15   4       16.28        9.31      8.89 o 
  -2  15   4        6.47        7.55      6.04 o 
  -1  15   4       80.88       80.68     12.16 o 
   0  15   4       50.09       54.05      9.27 o 
   1  15   4       18.22       18.42      6.06 o 
   2  15   4        0.39        5.26      3.17 o 
   3  15   4       68.64       68.16      8.51 o 
   4  15   4       32.46       35.32      7.31 o 
   5  15   4        0.04        2.38      2.41 o 
   6  15   4       39.05       41.47     12.46 o 
   7  15   4        4.64        4.33      7.42 o 
   8  15   4       18.79       28.83     12.62 o 
  -1  16   4       15.14       15.01      9.91 o 
   0  16   4       26.65       26.80      6.65 o 
   1  16   4       41.11       34.51      7.74 o 
   2  16   4        6.80        6.74      4.10 o 
   3  16   4        7.06        5.07      3.61 o 
   4  16   4        0.81        2.56      3.04 o 
   5  16   4       16.16       24.52      9.40 o 
   6  16   4      112.32      114.87     24.85 o 
   7  16   4        8.89        9.92      7.57 o 
  -4 -14   5        4.19        4.33      5.30 o 
  -3 -14   5        2.29        6.27      6.80 o 
  -2 -14   5        0.30        6.43      7.40 o 
  -1 -14   5        4.91       11.27     11.65 o 
   0 -14   5       38.31       60.88     16.83 o 
   1 -14   5        7.09        1.88      4.69 o 
  -7 -13   5        2.31        1.74      7.29 o 
  -6 -13   5        4.22       10.42      5.73 o 
  -5 -13   5        9.60        9.02      6.65 o 
  -4 -13   5       24.65       34.93     13.25 o 
  -3 -13   5       27.62       32.94     11.73 o 
  -2 -13   5       33.28       58.08     15.12 o 
  -1 -13   5        8.45        6.80      8.33 o 
   0 -13   5        7.72        9.23      8.44 o 
   1 -13   5        0.43        4.08      4.67 o 
   2 -13   5       24.63       29.86      9.26 o 
   3 -13   5        0.15        4.16      5.33 o 
   4 -13   5        1.36        2.29      3.18 o 
  -8 -12   5        2.55        2.87      5.77 o 
  -7 -12   5        0.00        3.77      3.74 o 
  -6 -12   5        7.86        7.60      3.09 o 
  -5 -12   5       39.96       66.62     12.92 o 
  -4 -12   5       29.86       44.76     11.81 o 
  -3 -12   5        2.29        6.99      8.93 o 
  -2 -12   5        0.48        3.83      4.43 o 
  -1 -12   5        3.61        5.35      6.10 o 
   0 -12   5        4.49        4.92      7.63 o 
   1 -12   5        0.00        3.67      7.31 o 
   2 -12   5       24.52       28.15     11.91 o 
   3 -12   5        0.56        2.97      2.60 o 
   4 -12   5        9.26       13.54      5.09 o 
   5 -12   5        3.59        7.41      3.92 o 
  -9 -11   5        4.83        3.66      3.41 o 
  -8 -11   5        1.78        3.81      5.08 o 
  -7 -11   5        0.44        4.31      2.42 o 
  -6 -11   5        0.65        2.27      4.18 o 
  -5 -11   5       13.18       12.29      5.41 o 
  -4 -11   5        0.62       -3.75      4.90 o 
  -3 -11   5        2.15       -0.97      6.35 o 
  -2 -11   5       38.07       42.88     13.39 o 
  -1 -11   5        1.62        3.31      5.33 o 
   0 -11   5       14.84       25.85      9.30 o 
   1 -11   5        2.29        2.98      4.95 o 
   2 -11   5        6.96        6.09      3.58 o 
   3 -11   5        5.67        8.06      4.44 o 
   4 -11   5        9.97       11.97      3.90 o 
   5 -11   5       54.96       54.85      9.41 o 
   6 -11   5        1.88        7.95      5.15 o 
   7 -11   5       14.18       22.15      6.48 o 
 -10 -10   5        3.67        5.42      3.79 o 
  -9 -10   5        1.93        2.92      2.48 o 
  -8 -10   5       32.21       36.82      7.70 o 
  -7 -10   5       62.97       61.88      9.80 o 
  -6 -10   5      148.70      162.64     15.15 o 
  -5 -10   5       10.47       13.27      5.29 o 
  -4 -10   5        7.03        9.14      2.91 o 
  -3 -10   5       64.46       60.70     10.76 o 
  -2 -10   5       17.29       15.73      7.96 o 
  -1 -10   5        5.28        7.96      7.65 o 
   0 -10   5      141.19      133.68     15.80 o 
   1 -10   5        1.54        2.81      3.17 o 
   2 -10   5       15.94       16.64      4.86 o 
   3 -10   5       16.03       14.52      4.94 o 
   4 -10   5       68.57       69.70     10.30 o 
   5 -10   5        0.02        3.58      3.67 o 
   6 -10   5        1.22        1.58      2.25 o 
   7 -10   5       16.73       24.66      8.44 o 
   8 -10   5        0.15        2.27      2.01 o 
 -11  -9   5        0.02        2.82      2.76 o 
 -10  -9   5        9.45        5.63      4.63 o 
  -9  -9   5        0.99        3.56      2.72 o 
  -8  -9   5        0.38        4.04      2.65 o 
  -7  -9   5        2.99        7.19      3.94 o 
  -6  -9   5       94.59       90.02     10.34 o 
  -5  -9   5        0.56        4.78      3.67 o 
  -4  -9   5        6.36       11.87      6.08 o 
  -3  -9   5      232.85      216.92     21.82 o 
  -2  -9   5      166.46      152.78     15.38 o 
  -1  -9   5        0.20        2.88      2.44 o 
   0  -9   5     1146.30     1199.63     42.09 o 
   1  -9   5       23.03       27.93      5.28 o 
   2  -9   5      352.18      329.40     16.02 o 
   3  -9   5        4.20        3.14      2.90 o 
   4  -9   5       20.78       18.43      5.96 o 
   5  -9   5       43.31       54.43     10.76 o 
   6  -9   5       10.91       14.83      6.61 o 
   7  -9   5        0.13        3.11      3.11 o 
   8  -9   5       11.29       10.65      4.91 o 
   9  -9   5        0.52        3.31      3.23 o 
 -11  -8   5       10.57        4.93      4.16 o 
 -10  -8   5       14.05        8.88      6.15 o 
  -9  -8   5       39.66       38.03      8.90 o 
  -8  -8   5        0.37        4.39      6.06 o 
  -7  -8   5      343.48      358.80     23.23 o 
  -6  -8   5       45.70       46.36      8.18 o 
  -5  -8   5      159.86      156.58     15.48 o 
  -4  -8   5       57.15       48.11      7.46 o 
  -3  -8   5        0.18        2.47      4.25 o 
  -2  -8   5       34.77       32.20      6.68 o 
  -1  -8   5        0.68        2.92      2.28 o 
   0  -8   5       29.04       32.60      4.85 o 
   1  -8   5      107.15      122.14     11.04 o 
   2  -8   5      330.22      352.29     17.35 o 
   3  -8   5       72.87       74.88      7.49 o 
   4  -8   5       71.90       85.61      8.25 o 
   5  -8   5      115.06      109.06      9.76 o 
   6  -8   5       97.23       95.33      9.61 o 
   7  -8   5        0.30        4.62      3.28 o 
   8  -8   5        0.11       -3.61      4.24 o 
   9  -8   5       12.05       16.70      5.40 o 
  10  -8   5       38.73       48.07     10.05 o 
 -12  -7   5       12.78        8.51      9.05 o 
 -11  -7   5        0.27       -1.84      3.66 o 
 -10  -7   5       13.72       16.04      5.74 o 
  -9  -7   5      166.12      154.76     14.13 o 
  -8  -7   5        2.27        1.61      1.93 o 
  -7  -7   5      266.94      255.79     15.21 o 
  -6  -7   5      322.83      324.31     17.59 o 
  -5  -7   5      129.94      139.60     10.06 o 
  -4  -7   5      146.95      162.43     10.49 o 
  -3  -7   5       98.77       97.25      8.24 o 
  -2  -7   5      178.27      155.92      6.73 o 
  -1  -7   5      628.34      632.20     11.92 o 
   0  -7   5     2410.39     2674.52     29.81 o 
   1  -7   5      503.83      553.49     17.04 o 
   2  -7   5      108.34      102.83      7.67 o 
   3  -7   5       88.43       89.55      9.07 o 
   4  -7   5       24.37       25.73      5.87 o 
   5  -7   5        5.58        3.77      4.38 o 
   6  -7   5      396.40      357.30     26.99 o 
   7  -7   5       54.21       57.30      7.81 o 
   8  -7   5      207.83      210.72     26.24 o 
   9  -7   5        2.86        4.03      4.19 o 
  10  -7   5       25.67       23.84      8.20 o 
  11  -7   5       38.27       52.05     11.11 o 
 -12  -6   5        5.71        1.84      7.77 o 
 -11  -6   5       41.35       39.21     11.80 o 
 -10  -6   5       14.86       11.41      7.21 o 
  -9  -6   5      333.16      336.02     25.07 o 
  -8  -6   5        1.57        1.09      3.07 o 
  -7  -6   5        1.22       -0.76      4.14 o 
  -6  -6   5      167.05      172.51     11.82 o 
  -5  -6   5      113.78      111.71      9.66 o 
  -4  -6   5       81.49       83.64      8.35 o 
  -3  -6   5      274.31      272.26     11.72 o 
  -2  -6   5      544.98      522.90     19.42 o 
  -1  -6   5      237.11      224.09      6.71 o 
   0  -6   5      439.15      413.35     12.49 o 
   1  -6   5        2.54        3.92      2.52 o 
   2  -6   5       40.51       41.39      5.19 o 
   3  -6   5       49.37       52.05      6.50 o 
   4  -6   5       50.63       54.49      7.22 o 
   5  -6   5       16.15       25.13      6.29 o 
   6  -6   5      146.49      137.72     10.59 o 
   7  -6   5      102.08      118.76     19.67 o 
   8  -6   5       68.89       78.51     10.14 o 
   9  -6   5       45.65       39.67     12.57 o 
  10  -6   5        6.18       10.54      4.98 o 
  11  -6   5        6.26        6.48      3.60 o 
 -13  -5   5        6.13       13.79     11.75 o 
 -12  -5   5       36.41       19.25      8.75 o 
 -11  -5   5       31.95       32.40      5.89 o 
 -10  -5   5       32.28       34.39      6.59 o 
  -9  -5   5      332.25      336.58     21.20 o 
  -8  -5   5       77.18       79.51      8.63 o 
  -7  -5   5       29.35       30.53      9.94 o 
  -6  -5   5       45.12       43.68      7.10 o 
  -5  -5   5       38.70       34.36      7.63 o 
  -4  -5   5       33.92       31.35      5.18 o 
  -3  -5   5       33.21       47.28      5.47 o 
  -2  -5   5       10.96       15.40      1.43 o 
  -1  -5   5      123.66      127.72      4.78 o 
   0  -5   5       32.43       34.60      3.32 o 
   1  -5   5        2.75        1.41      1.33 o 
   2  -5   5      114.51      109.99      7.42 o 
   3  -5   5       86.17       79.32      7.09 o 
   4  -5   5      271.71      249.13     16.24 o 
   5  -5   5      347.96      383.61     15.87 o 
   6  -5   5      365.91      365.66     24.69 o 
   7  -5   5      352.09      381.94     19.93 o 
   8  -5   5      211.74      216.57     14.06 o 
   9  -5   5        0.15        2.67      2.35 o 
  10  -5   5       17.04       25.18      5.74 o 
  11  -5   5       26.25       36.92      7.82 o 
  12  -5   5       21.46       38.19     19.98 o 
 -13  -4   5       22.31       18.91     15.04 o 
 -12  -4   5       11.34       12.60      7.98 o 
 -11  -4   5       14.70       14.02      9.69 o 
 -10  -4   5        9.73       11.38      4.37 o 
  -9  -4   5       91.53       90.52      8.89 o 
  -8  -4   5      868.80      890.11     44.21 o 
  -7  -4   5       36.42       36.74      6.25 o 
  -6  -4   5        8.44       10.53      4.39 o 
  -5  -4   5      241.20      246.33     10.48 o 
  -4  -4   5       22.47       26.37      5.04 o 
  -3  -4   5       13.97       11.54      4.07 o 
  -2  -4   5       19.84       24.99      4.87 o 
  -1  -4   5       20.62       15.30      1.94 o 
   0  -4   5      225.81      282.27      6.79 o 
   1  -4   5      184.58      213.70      7.97 o 
   2  -4   5      265.56      278.14      9.83 o 
   3  -4   5      119.31      104.30      3.63 o 
   4  -4   5        1.30        1.06      0.87 o 
   5  -4   5       51.82        2.37      2.40 o 
   6  -4   5      694.07      751.39     41.03 o 
   7  -4   5      330.59      345.80     26.55 o 
   8  -4   5      115.24      103.05     13.33 o 
   9  -4   5        2.95        0.71      3.75 o 
  10  -4   5        3.79        2.49      2.35 o 
  11  -4   5       63.27       87.24     10.49 o 
  12  -4   5       43.09       43.69     15.48 o 
 -13  -3   5        2.68        7.59      8.46 o 
 -12  -3   5        0.27        3.62      5.36 o 
 -11  -3   5       36.25       28.57     10.65 o 
 -10  -3   5       32.54       29.31      6.31 o 
  -9  -3   5       15.87       11.81      5.53 o 
  -8  -3   5      233.96      242.32     18.50 o 
  -7  -3   5      121.71      107.99      8.06 o 
  -6  -3   5      173.41      171.12      5.49 o 
  -5  -3   5       71.71       74.66      2.85 o 
  -4  -3   5        2.87        5.48      3.51 o 
  -3  -3   5        6.96        5.63      2.73 o 
  -2  -3   5      101.59      108.80      6.76 o 
  -1  -3   5      729.02      754.48      9.14 o 
   0  -3   5      183.64      200.62      5.11 o 
   1  -3   5      100.79      135.13      4.49 o 
   3  -3   5      330.74      362.22     11.66 o 
   4  -3   5       10.47        7.34      4.79 o 
   5  -3   5        1.97        2.45      1.30 o 
   6  -3   5        0.20        3.43      2.24 o 
   7  -3   5       31.56       20.76      3.88 o 
   8  -3   5        2.98        4.60      3.91 o 
   9  -3   5       60.24       55.65      8.01 o 
  10  -3   5       26.36       23.75      5.63 o 
  11  -3   5        2.46        5.70      4.16 o 
  12  -3   5       84.98       92.53     13.80 o 
  13  -3   5        5.97        7.46      3.53 o 
 -13  -2   5        0.37        5.13      4.87 o 
 -12  -2   5       17.19       11.34      5.43 o 
 -11  -2   5        2.59        5.61      3.70 o 
 -10  -2   5       46.88       42.47     11.29 o 
  -9  -2   5      149.06      159.72     11.81 o 
  -8  -2   5      368.97      357.37     15.82 o 
  -7  -2   5       51.87       47.27      4.02 o 
  -6  -2   5       65.77       52.23      8.58 o 
  -5  -2   5       15.46       17.18      2.40 o 
  -4  -2   5      281.66      261.25      7.54 o 
  -3  -2   5      657.13      619.49     12.80 o 
  -2  -2   5     1607.52     1688.53     22.11 o 
  -1  -2   5      143.32      141.22      3.78 o 
   0  -2   5        2.49        0.61      1.57 o 
   1  -2   5      172.23      165.29      4.53 o 
   2  -2   5     4580.88     4952.28     47.01 o 
   3  -2   5        0.46        1.31      2.41 o 
   4  -2   5      479.71      484.62     16.21 o 
   5  -2   5      123.70      123.03      3.97 o 
   6  -2   5      130.57      137.24      5.43 o 
   7  -2   5      100.72      110.72      6.00 o 
   8  -2   5       12.20       16.26      3.34 o 
   9  -2   5       44.69       34.23      7.27 o 
  10  -2   5      429.84      483.88     73.13 o 
  11  -2   5      159.78      179.52     26.80 o 
  12  -2   5       50.82       67.18     15.83 o 
  13  -2   5       72.60       82.93     13.25 o 
 -13  -1   5        0.53       -6.88      8.38 o 
 -12  -1   5        4.14        9.77     10.88 o 
 -11  -1   5       23.17       28.33     10.65 o 
 -10  -1   5        0.69        0.59      2.95 o 
  -9  -1   5       13.23       10.31      2.64 o 
  -8  -1   5        7.42        8.48      2.64 o 
  -7  -1   5      154.16      165.67      7.31 o 
  -6  -1   5      123.28      131.35      5.44 o 
  -5  -1   5        0.02        1.99      1.52 o 
  -4  -1   5      129.99      106.68      4.01 o 
  -3  -1   5      110.22      121.08      3.88 o 
  -2  -1   5      989.43     1065.66     11.46 o 
  -1  -1   5     1185.29     1258.87     17.29 o 
   0  -1   5       17.60       16.68      2.34 o 
   1  -1   5     2306.88     2482.71     32.59 o 
   2  -1   5      223.14      243.40      9.32 o 
   3  -1   5     1590.60     1653.43     23.04 o 
   4  -1   5      608.80      683.17     25.08 o 
   5  -1   5      167.37      176.40      6.27 o 
   6  -1   5      256.15      285.36     17.04 o 
   7  -1   5       11.63       12.91      2.80 o 
   8  -1   5        7.37        4.30      1.58 o 
   9  -1   5       24.26       21.14      3.94 o 
  10  -1   5       71.88       93.84     20.57 o 
  11  -1   5       96.43       95.73      9.92 o 
  12  -1   5       33.06       32.32      8.19 o 
  13  -1   5        0.31        5.27      4.84 o 
 -13   0   5        2.99        7.36      4.90 o 
 -12   0   5        0.33        6.65      8.85 o 
 -11   0   5        0.02        1.37      2.40 o 
 -10   0   5       88.78       81.10      8.01 o 
  -9   0   5        1.13        1.14      3.60 o 
  -8   0   5       23.68       24.98      3.52 o 
  -7   0   5      167.04      161.68      7.41 o 
  -6   0   5       19.87       17.37      2.56 o 
  -5   0   5      132.96      137.18      4.81 o 
  -4   0   5      764.82      799.86     15.43 o 
  -3   0   5       93.53       95.04      3.66 o 
  -2   0   5     2180.85     2365.71     21.29 o 
  -1   0   5       11.93       10.63      3.24 o 
   0   0   5      352.90      304.75     10.28 o 
   1   0   5       28.84       35.10      3.23 o 
   2   0   5      641.23      563.79     12.60 o 
   3   0   5     3174.34     3173.41     28.20 o 
   4   0   5     1716.04     1740.48     63.66 o 
   5   0   5      321.89      339.78     10.35 o 
   6   0   5      785.78      873.93     39.67 o 
   7   0   5        6.63        7.17      1.94 o 
   8   0   5      726.67      729.58     16.41 o 
   9   0   5      364.55      377.58     17.92 o 
  10   0   5      254.05      241.64     27.36 o 
  11   0   5      503.09      513.02     19.45 o 
  12   0   5        2.80        6.84      5.90 o 
  13   0   5       32.57       31.45      9.44 o 
  14   0   5        2.41        3.31      3.30 o 
 -13   1   5        0.02       -0.84      8.00 o 
 -12   1   5        0.11       -1.79      3.88 o 
 -11   1   5        0.28        1.49      1.68 o 
 -10   1   5      316.41      280.85     19.67 o 
  -9   1   5       94.77       95.41      8.86 o 
  -8   1   5        0.02        3.96      2.81 o 
  -7   1   5      415.51      448.99     22.62 o 
  -6   1   5        0.57        2.02      1.24 o 
  -5   1   5      173.03      198.36      5.20 o 
  -4   1   5       94.50       99.86      3.65 o 
  -3   1   5        6.37        8.49      1.89 o 
  -2   1   5       52.41       50.59      3.37 o 
  -1   1   5     4239.53     4029.67     42.26 o 
   0   1   5      648.19      678.44     16.59 o 
   1   1   5      178.24      202.41      9.25 o 
   2   1   5      422.56      409.55     13.89 o 
   3   1   5      136.06       69.50      5.62 o 
   4   1   5        5.55        7.80      3.50 o 
   5   1   5        6.70        3.38      2.28 o 
   6   1   5      798.85      789.03     21.01 o 
   7   1   5       33.12       34.48      4.80 o 
   8   1   5      284.76      246.83     12.96 o 
   9   1   5       41.98       36.45      5.90 o 
  10   1   5      241.99      250.57     12.24 o 
  11   1   5      393.10      422.21     55.08 o 
  12   1   5       23.66       24.82      8.48 o 
  13   1   5       88.88       98.07     14.85 o 
  14   1   5        4.24        6.54      3.85 o 
 -13   2   5        7.24        6.60      5.35 o 
 -12   2   5        1.22        3.79      3.36 o 
 -11   2   5       18.92       13.65      5.79 o 
 -10   2   5      113.03      135.64     11.50 o 
  -9   2   5        7.00        9.80      3.95 o 
  -8   2   5      211.16      180.49     11.18 o 
  -7   2   5        4.61        3.92      1.50 o 
  -6   2   5        1.62        1.00      1.14 o 
  -5   2   5     1272.61     1351.72     30.00 o 
  -4   2   5       18.13       39.67      7.57 o 
  -3   2   5      300.77      346.63     12.88 o 
  -2   2   5      132.71      150.41      8.04 o 
  -1   2   5     1256.60     1203.81     13.36 o 
   0   2   5       52.67       48.77      3.93 o 
   1   2   5      190.44      175.41      7.87 o 
   2   2   5        1.79        5.10      3.72 o 
   3   2   5      170.65      179.15      6.88 o 
   4   2   5      394.86      380.98     10.69 o 
   5   2   5      727.93      673.18     14.84 o 
   6   2   5       35.30       46.58      8.45 o 
   7   2   5       17.64       25.06      3.74 o 
   8   2   5      684.79      696.46     26.86 o 
   9   2   5       52.01       42.24      6.04 o 
  10   2   5      162.13      165.89      9.79 o 
  11   2   5      164.54      163.13     11.29 o 
  12   2   5      103.54       97.63      9.49 o 
  13   2   5        9.77       12.74      5.85 o 
  14   2   5       33.61       24.96     17.60 o 
 -12   3   5        0.00        2.37      3.19 o 
 -11   3   5        4.52        6.55      3.70 o 
 -10   3   5       38.51       23.31      6.82 o 
  -9   3   5       58.82       62.80      8.14 o 
  -8   3   5       98.81       98.58      9.56 o 
  -7   3   5        3.58        7.41      4.35 o 
  -6   3   5        2.09        4.03      4.61 o 
  -5   3   5     1505.12     1623.77     34.37 o 
  -3   3   5     1780.48     1903.91     35.77 o 
  -2   3   5      598.61      563.07     16.29 o 
  -1   3   5      534.35      525.96     20.43 o 
   0   3   5       63.90       55.19      4.43 o 
   1   3   5      126.12      143.81      7.37 o 
   2   3   5       50.55       69.22      6.86 o 
   3   3   5     2423.30     2712.70     42.73 o 
   4   3   5       41.14       18.47      7.02 o 
   5   3   5      488.25      538.07     13.58 o 
   6   3   5        2.24        1.73      2.25 o 
   7   3   5       26.64       28.04      4.36 o 
   8   3   5        0.06        2.58      2.41 o 
   9   3   5       16.35       21.15      4.38 o 
  10   3   5      117.15      114.08     16.36 o 
  11   3   5       19.19       18.96      4.54 o 
  12   3   5      129.02      130.62     15.21 o 
  13   3   5       88.25       87.25     22.71 o 
  14   3   5        6.30        4.13      3.19 o 
 -12   4   5        2.59        3.91      3.46 o 
 -11   4   5        0.09       -2.67      5.02 o 
 -10   4   5       78.29       91.94     11.71 o 
  -9   4   5        0.15        5.87      4.83 o 
  -8   4   5      340.53      360.60     28.81 o 
  -7   4   5     1453.73     1631.57     59.80 o 
  -6   4   5      572.19      563.60     24.40 o 
  -5   4   5      586.24      625.26     26.61 o 
  -4   4   5     2070.18     2236.96     40.64 o 
  -3   4   5      708.05      878.49     32.19 o 
  -2   4   5      596.95      610.22     18.63 o 
  -1   4   5      207.15      179.53     12.51 o 
   0   4   5      149.48      161.30      5.37 o 
   1   4   5      392.19      403.56     13.03 o 
   2   4   5       40.05       56.97      6.01 o 
   3   4   5      146.54      133.61      9.25 o 
   4   4   5     1891.43     1989.95     38.34 o 
   5   4   5      129.11      107.28     10.27 o 
   6   4   5      173.43      119.45      8.08 o 
   7   4   5       14.49        6.71      2.88 o 
   8   4   5       91.33       84.34      7.05 o 
   9   4   5      299.06      258.49     13.39 o 
  10   4   5        1.70        2.81      3.39 o 
  11   4   5       76.82       72.87     17.20 o 
  12   4   5        2.81        5.89      2.75 o 
  13   4   5        0.93        4.92      3.26 o 
  14   4   5        0.30        5.60      3.00 o 
 -12   5   5        5.76        4.82      3.47 o 
 -11   5   5        0.96        2.46      4.98 o 
 -10   5   5        5.94        4.86      5.73 o 
  -9   5   5       60.54       56.04      8.96 o 
  -8   5   5        0.02        5.33      6.07 o 
  -7   5   5        8.43        2.53      5.69 o 
  -6   5   5      102.69       89.48     18.33 o 
  -5   5   5      103.06      104.73     11.45 o 
  -4   5   5       52.78       47.96      8.54 o 
  -3   5   5       17.03       17.47      2.22 o 
  -2   5   5        6.27        5.10      1.39 o 
  -1   5   5        0.15        1.56      1.36 o 
   0   5   5      495.86      482.84     21.82 o 
   1   5   5        2.92        9.54      3.73 o 
   2   5   5      693.26      764.49     19.75 o 
   3   5   5       55.72       42.93      6.71 o 
   4   5   5    12483.78    13059.95     85.94 o 
   5   5   5     1771.20     1820.63     57.66 o 
   6   5   5      920.63      873.29     80.69 o 
   7   5   5      503.63      467.23     37.27 o 
   8   5   5      107.94       90.33     10.12 o 
   9   5   5      185.17      200.57      9.98 o 
  10   5   5        0.35        4.36      3.40 o 
  11   5   5       61.20       56.36      6.48 o 
  12   5   5       28.46       23.32      5.12 o 
  13   5   5       19.66       17.39      4.49 o 
  14   5   5       20.18       17.50      4.69 o 
 -12   6   5       20.91       20.22      6.95 o 
 -11   6   5       50.34       57.22     12.07 o 
 -10   6   5       13.25        9.45      4.24 o 
  -9   6   5        2.13        3.26      3.64 o 
  -8   6   5        4.30        2.42      6.04 o 
  -7   6   5       47.20       47.41     11.95 o 
  -6   6   5       55.59       50.27     10.89 o 
  -5   6   5        1.65        1.94      4.06 o 
  -4   6   5       16.47       17.79      1.43 o 
  -3   6   5      252.99      265.05     12.95 o 
  -2   6   5       37.16       34.03      3.72 o 
  -1   6   5      176.32      191.41      9.42 o 
   0   6   5      113.20      112.34      6.25 o 
   1   6   5       13.11       14.37      3.37 o 
   2   6   5       15.31        6.50      2.47 o 
   3   6   5     1496.84     1576.61     49.77 o 
   4   6   5     2087.64     2311.14     70.69 o 
   5   6   5      516.34      610.81     23.84 o 
   6   6   5        0.49        1.58      4.33 o 
   7   6   5      143.56      141.44     28.20 o 
   8   6   5       16.23       14.81      6.84 o 
   9   6   5      495.24      518.72     73.02 o 
  10   6   5       20.71       19.80      4.64 o 
  11   6   5       39.89       45.10      6.41 o 
  12   6   5       17.72       19.26      5.41 o 
  13   6   5        0.14        1.49      4.98 o 
  14   6   5       91.27       82.80     13.12 o 
 -11   7   5       39.49       48.81     11.59 o 
 -10   7   5       34.95       42.97      9.80 o 
  -9   7   5        0.31       -3.59      7.17 o 
  -8   7   5       10.54        6.24      6.30 o 
  -7   7   5       40.34       32.79     11.49 o 
  -6   7   5        8.82        6.76      3.98 o 
  -5   7   5       63.40       61.59     10.51 o 
  -4   7   5       29.98       28.78      2.80 o 
  -3   7   5       36.56       30.82      3.68 o 
  -2   7   5      135.65      125.15      6.02 o 
  -1   7   5       99.14      101.70      5.64 o 
   0   7   5      157.24      156.79      7.99 o 
   1   7   5     1411.00     1473.89     50.52 o 
   2   7   5       46.50       44.26      7.22 o 
   3   7   5      453.23      425.40     19.96 o 
   4   7   5     2138.15     2468.79     42.67 o 
   5   7   5        0.06        0.92      3.34 o 
   6   7   5      102.40       94.96     11.60 o 
   7   7   5        2.44        5.51      8.46 o 
   8   7   5        9.93       10.87      6.44 o 
   9   7   5       13.37       15.66      5.57 o 
  10   7   5        0.29        6.95      4.07 o 
  11   7   5        0.13        6.76      4.16 o 
  12   7   5        4.77        7.77      4.23 o 
  13   7   5       35.04       33.82     23.82 o 
  14   7   5       12.82       15.48     11.22 o 
 -11   8   5        0.88        2.46      3.63 o 
 -10   8   5       15.36       28.21      7.87 o 
  -9   8   5        1.59        3.37      4.06 o 
  -8   8   5       27.95       28.71     10.25 o 
  -7   8   5       25.24       25.47      8.87 o 
  -6   8   5       66.37       59.96     11.81 o 
  -5   8   5       66.53       67.27     12.08 o 
  -4   8   5      100.07       93.51      5.59 o 
  -3   8   5      219.03      222.39     14.07 o 
  -2   8   5      330.62      331.19      9.91 o 
  -1   8   5      413.33      430.48     14.35 o 
   0   8   5      113.69      106.21      6.51 o 
   1   8   5       10.46        8.09      2.98 o 
   2   8   5       30.99       39.83      4.99 o 
   3   8   5       39.62       32.72      4.89 o 
   4   8   5       46.22       61.72      9.35 o 
   5   8   5      118.43      129.30     13.99 o 
   6   8   5      581.96      664.48     28.86 o 
   7   8   5       14.32       17.05      7.55 o 
   8   8   5      202.66      210.50     17.57 o 
   9   8   5        5.04        5.68      4.85 o 
  10   8   5       15.86       18.02      7.72 o 
  11   8   5       17.32       17.74      5.60 o 
  12   8   5       12.43       13.90      6.33 o 
  13   8   5        4.18        5.32      3.93 o 
  14   8   5        0.13        9.35      4.93 o 
 -10   9   5       14.42       18.21      7.55 o 
  -9   9   5       11.26       18.89      8.85 o 
  -8   9   5       13.76       15.78      9.21 o 
  -7   9   5        1.70        3.62      7.83 o 
  -6   9   5        7.07        4.69      6.19 o 
  -5   9   5      219.21      228.19     22.39 o 
  -4   9   5      877.74      899.24     51.19 o 
  -3   9   5      266.30      281.35     10.18 o 
  -2   9   5        0.98        1.05      3.12 o 
  -1   9   5      203.42      185.32      8.49 o 
   0   9   5        0.22        2.53      2.44 o 
   1   9   5       17.78       18.81      4.28 o 
   2   9   5      158.04      146.58     10.34 o 
   3   9   5       33.61       28.61      5.07 o 
   4   9   5       34.09       29.86      5.69 o 
   5   9   5      980.46     1098.41     39.79 o 
   6   9   5      121.16      122.39     16.60 o 
   7   9   5      210.47      216.08     17.38 o 
   8   9   5      101.88      102.23     14.51 o 
   9   9   5        0.24        3.52      4.64 o 
  10   9   5       16.76       15.57      5.95 o 
  11   9   5      106.29       97.11     15.90 o 
  12   9   5        5.00       10.21      6.75 o 
  13   9   5        2.29        2.89      4.16 o 
  -9  10   5        4.64       12.34      9.07 o 
  -8  10   5        2.35       10.56      9.31 o 
  -7  10   5        0.98        3.47      6.35 o 
  -6  10   5       71.66       77.86     14.58 o 
  -5  10   5       82.36       82.32     14.94 o 
  -4  10   5        1.64        2.70      4.49 o 
  -3  10   5      471.92      484.41     27.26 o 
  -2  10   5       23.20       25.10      5.01 o 
  -1  10   5       30.21       23.52      4.59 o 
   0  10   5       31.97       40.16      5.56 o 
   1  10   5       12.14       10.22      4.71 o 
   2  10   5       66.07       67.48      7.48 o 
   3  10   5      111.98      105.29      9.32 o 
   4  10   5      802.17      791.58     45.59 o 
   5  10   5       11.57       15.74      4.21 o 
   6  10   5      151.50      123.16     13.74 o 
   7  10   5        0.92       -0.16      7.40 o 
   8  10   5      207.10      239.04     22.39 o 
   9  10   5        3.43       -2.93      8.52 o 
  10  10   5       93.43       99.76     16.47 o 
  11  10   5       16.80       17.94      6.81 o 
  12  10   5        1.09        8.19      4.55 o 
  13  10   5        0.25        2.42      4.35 o 
  -8  11   5        0.58        4.64      4.34 o 
  -7  11   5       16.13       10.09      5.48 o 
  -6  11   5       91.96       84.25     17.94 o 
  -5  11   5       20.56       21.62     10.43 o 
  -4  11   5      112.81       93.26     13.34 o 
  -3  11   5       78.09       78.29     12.47 o 
  -2  11   5        5.76        5.01      3.55 o 
  -1  11   5       96.41       92.01      7.71 o 
   0  11   5        0.68       -0.56      2.94 o 
   1  11   5       34.75       34.25      5.40 o 
   2  11   5      496.44      471.75     20.87 o 
   3  11   5       54.46       49.41      9.82 o 
   4  11   5      191.72      151.01     10.76 o 
   5  11   5      101.04       97.14      9.05 o 
   6  11   5       38.44       28.99      5.93 o 
   7  11   5       80.59       69.95     12.93 o 
   8  11   5        6.10       11.16      9.10 o 
   9  11   5        1.27        3.55      4.28 o 
  10  11   5        0.45        9.40      6.32 o 
  11  11   5        3.99        6.83      5.68 o 
  12  11   5        1.18        4.38      4.64 o 
  -7  12   5        7.27        4.62      8.93 o 
  -6  12   5        0.09        3.50      5.23 o 
  -5  12   5       23.60       27.27      9.07 o 
  -4  12   5       31.07       32.42     14.23 o 
  -3  12   5       24.50       23.97      9.30 o 
  -2  12   5       28.37       34.45      5.23 o 
  -1  12   5        9.51       13.36      7.83 o 
   0  12   5       29.19       32.45      5.73 o 
   1  12   5        8.78        9.22      3.90 o 
   2  12   5       45.40       43.36      7.09 o 
   3  12   5      168.72      161.32     11.29 o 
   4  12   5        0.18        0.50      3.79 o 
   5  12   5        3.81        2.92      3.15 o 
   6  12   5       65.22       54.42      9.32 o 
   7  12   5       39.54       39.90     11.89 o 
   8  12   5      123.88      110.89     18.45 o 
   9  12   5       15.47       17.46      7.78 o 
  10  12   5        0.40        2.40     10.14 o 
  11  12   5        7.15       15.45     11.16 o 
  12  12   5        0.03        3.32      6.06 o 
  -6  13   5        2.22        4.03      5.92 o 
  -5  13   5       10.69        9.97      7.40 o 
  -4  13   5        5.40        2.27      5.48 o 
  -3  13   5       21.76       25.62     10.58 o 
  -2  13   5       69.51       70.89     13.56 o 
  -1  13   5        3.01        1.97      2.43 o 
   0  13   5      237.29      251.92     14.28 o 
   1  13   5       26.75       21.69      6.48 o 
   2  13   5        5.33        9.92      4.09 o 
   3  13   5       86.70       75.68      8.21 o 
   4  13   5        0.93        2.61      1.84 o 
   5  13   5        1.25        1.47      2.89 o 
   6  13   5        2.24        6.29      4.79 o 
   7  13   5       11.18        9.89      3.76 o 
   8  13   5       30.72       32.24      9.57 o 
   9  13   5       69.28       64.40     15.99 o 
  10  13   5        4.86        5.25      4.61 o 
  11  13   5       26.63       47.45     15.15 o 
  -5  14   5        1.14        3.72      3.60 o 
  -4  14   5       31.38       30.61     10.50 o 
  -3  14   5      212.62      220.64     37.52 o 
  -2  14   5        9.58       13.46      7.85 o 
  -1  14   5      132.57      162.07     15.20 o 
   0  14   5       86.15       78.74     10.88 o 
   1  14   5       25.59       32.50      6.52 o 
   2  14   5      222.38      220.92     32.23 o 
   3  14   5        1.95        2.60      2.10 o 
   4  14   5      103.23       99.33     17.49 o 
   5  14   5        5.10        6.48      4.32 o 
   6  14   5        7.56        6.19      3.68 o 
   7  14   5       14.95       16.62      5.99 o 
   8  14   5       87.06       91.70     17.87 o 
   9  14   5       63.32       79.82     19.47 o 
  10  14   5       14.33       20.50      9.86 o 
  -4  15   5        4.38        7.88      5.87 o 
  -3  15   5       31.24       26.76     10.48 o 
  -2  15   5        0.04        2.62      3.92 o 
  -1  15   5       17.62        9.81      8.13 o 
   0  15   5        0.01        0.48      2.18 o 
   1  15   5       40.79       39.58      6.93 o 
   2  15   5        7.60        7.62      3.92 o 
   3  15   5       50.22       50.91      8.15 o 
   4  15   5        4.41        2.14      2.09 o 
   5  15   5        0.70        1.28      2.87 o 
   6  15   5        0.00        3.55      3.22 o 
   7  15   5       18.81       22.05      8.95 o 
   8  15   5        2.51        5.31      6.61 o 
   9  15   5        0.03        6.76      7.06 o 
  -1  16   5       15.33        8.52      5.08 o 
   0  16   5        9.79       16.36      7.73 o 
   1  16   5        9.97       14.32      5.35 o 
   2  16   5        6.95        8.87      4.53 o 
   3  16   5        1.01        3.38      4.23 o 
   4  16   5        0.01        5.16      3.80 o 
   5  16   5       11.99        8.48      6.35 o 
   6  16   5       37.19       38.80     14.05 o 
   7  16   5        9.09        7.37      4.49 o 
  -5 -13   6       43.99       66.89     18.13 o 
  -4 -13   6        4.33        4.36      3.88 o 
  -3 -13   6       25.34       37.12     13.74 o 
  -2 -13   6       36.65       62.51     16.36 o 
  -1 -13   6        8.42       10.45      8.06 o 
   0 -13   6        2.14        1.35      4.67 o 
   1 -13   6       20.74       21.46     11.07 o 
   2 -13   6       22.05       29.22     11.37 o 
  -7 -12   6        9.69       13.76      6.01 o 
  -6 -12   6       16.60       20.51      6.97 o 
  -5 -12   6       13.11       21.42      7.70 o 
  -4 -12   6       28.71       43.11     12.70 o 
  -3 -12   6        0.23       -1.02      7.77 o 
  -2 -12   6       18.96       37.20     12.09 o 
  -1 -12   6        2.31        7.04      8.28 o 
   0 -12   6        0.75       -3.34      6.57 o 
   1 -12   6       11.12       17.87      8.67 o 
   2 -12   6       57.89       84.54     18.63 o 
   3 -12   6       27.95       38.36     11.85 o 
   4 -12   6       17.39       32.17     10.99 o 
   5 -12   6        0.00        4.24      3.72 o 
  -8 -11   6        4.71        4.48      4.65 o 
  -7 -11   6       38.46       39.61      8.38 o 
  -6 -11   6       12.07        7.25      3.51 o 
  -5 -11   6       11.96       15.81      7.27 o 
  -4 -11   6       24.21       35.53     12.42 o 
  -3 -11   6        0.20       -2.11      6.30 o 
  -2 -11   6       27.66       35.13     12.14 o 
  -1 -11   6       27.45       37.19     14.73 o 
   0 -11   6        4.88        6.29      4.72 o 
   1 -11   6        1.76        3.60      5.74 o 
   2 -11   6        0.10        6.81      7.80 o 
   3 -11   6        3.71        6.27      2.86 o 
   4 -11   6       22.56       30.30      6.61 o 
   5 -11   6       29.06       50.11     10.04 o 
   6 -11   6        0.02        1.47      3.83 o 
  -9 -10   6        2.62        4.85      4.09 o 
  -8 -10   6        0.28        3.68      2.72 o 
  -7 -10   6       56.00       68.26      9.79 o 
  -6 -10   6       39.23       32.15      7.56 o 
  -5 -10   6       33.15       35.02      7.98 o 
  -4 -10   6        0.19        2.65      2.54 o 
  -3 -10   6        0.53        3.69      4.97 o 
  -2 -10   6        2.49        3.83      3.72 o 
  -1 -10   6       60.61       76.53     14.27 o 
   0 -10   6      170.31      160.76     21.62 o 
   1 -10   6        1.07       -3.87      5.74 o 
   2 -10   6        5.08        5.38      2.53 o 
   3 -10   6        1.08        2.48      3.57 o 
   4 -10   6        0.17        4.36      2.75 o 
   5 -10   6       57.83       64.73      9.87 o 
   6 -10   6        1.75        3.84      2.07 o 
   7 -10   6        0.34        4.13      4.87 o 
   8 -10   6        1.37        3.44      3.08 o 
 -10  -9   6        5.10        5.38      4.87 o 
  -9  -9   6        2.73        6.38      5.62 o 
  -8  -9   6        0.34        7.82      6.59 o 
  -7  -9   6       28.13       23.69      8.39 o 
  -6  -9   6       11.21       14.04      4.66 o 
  -5  -9   6        4.84        9.48      4.91 o 
  -4  -9   6       30.80       28.40      6.47 o 
  -3  -9   6      110.27       98.18      8.85 o 
  -2  -9   6        1.53        3.42      4.23 o 
  -1  -9   6      144.10      127.52     14.43 o 
   0  -9   6       34.81       42.72     11.47 o 
   1  -9   6        7.54        6.97      5.18 o 
   2  -9   6       41.05       37.34      6.39 o 
   3  -9   6        2.53        2.64      3.10 o 
   4  -9   6        0.05        4.19      2.75 o 
   5  -9   6       38.23       41.42      7.71 o 
   6  -9   6        8.71        9.12      4.36 o 
   7  -9   6        0.01        0.54      3.73 o 
   8  -9   6        2.84        3.41      3.44 o 
   9  -9   6       12.44       15.68     14.64 o 
 -11  -8   6        0.20        5.49      4.44 o 
 -10  -8   6        7.31        6.08      4.49 o 
  -9  -8   6       11.29        4.36      6.15 o 
  -8  -8   6        1.27        3.64      2.61 o 
  -7  -8   6        0.07        3.36      3.73 o 
  -6  -8   6       56.87       48.14      7.94 o 
  -5  -8   6      100.06       92.82     12.88 o 
  -4  -8   6       29.11       24.24      5.73 o 
  -3  -8   6       74.08       66.67      7.55 o 
  -2  -8   6      282.16      264.16     22.91 o 
  -1  -8   6      937.82      935.82     50.76 o 
   0  -8   6      891.14      839.59     31.93 o 
   1  -8   6     1651.59     1694.46     56.87 o 
   2  -8   6        3.49        4.95      4.03 o 
   3  -8   6       72.53       71.95      7.56 o 
   4  -8   6        0.41        0.04      2.16 o 
   5  -8   6        1.00        2.07      3.93 o 
   6  -8   6        0.42        9.39      8.55 o 
   7  -8   6        1.43        5.52      3.71 o 
   8  -8   6        0.81        4.23      2.74 o 
   9  -8   6       21.04       14.35      5.73 o 
  10  -8   6        7.36        6.33      3.16 o 
 -11  -7   6       26.73       29.74      7.28 o 
 -10  -7   6      194.78      208.31     19.19 o 
  -9  -7   6        3.53        8.34      4.87 o 
  -8  -7   6       58.00       60.81      8.26 o 
  -7  -7   6       12.61       12.26      5.50 o 
  -6  -7   6        0.80        3.98      3.49 o 
  -5  -7   6      557.96      536.30     32.78 o 
  -4  -7   6      338.95      312.92     14.24 o 
  -3  -7   6       77.83       74.10      7.42 o 
  -2  -7   6      188.12      170.58      9.90 o 
  -1  -7   6        3.50        5.23      2.20 o 
   0  -7   6     2963.43     3299.06     59.47 o 
   1  -7   6        4.58        1.81      2.68 o 
   2  -7   6        0.22        3.54      2.95 o 
   3  -7   6        9.43       14.16      3.89 o 
   4  -7   6       74.83       75.17      7.74 o 
   5  -7   6        5.85        3.61      4.52 o 
   6  -7   6       28.92       26.54      7.20 o 
   7  -7   6       27.68       24.23      9.66 o 
   8  -7   6        0.13        1.79      1.76 o 
   9  -7   6       14.40       14.10      7.10 o 
  10  -7   6       17.54       13.49      7.69 o 
 -12  -6   6        7.12        9.23      9.77 o 
 -11  -6   6       20.55        5.08     12.18 o 
 -10  -6   6        1.08        1.89      3.26 o 
  -9  -6   6       13.30       14.02      5.26 o 
  -8  -6   6      167.51      136.21     12.12 o 
  -7  -6   6        1.67        3.85      3.28 o 
  -6  -6   6        3.39        3.88      2.60 o 
  -5  -6   6       47.79       50.01      7.06 o 
  -4  -6   6      874.38      898.75     26.87 o 
  -3  -6   6        4.33        6.84      4.56 o 
  -2  -6   6      706.08      679.99     17.28 o 
  -1  -6   6      320.20      313.89      7.71 o 
   0  -6   6      120.53      113.22      6.89 o 
   1  -6   6      441.30      448.43     13.35 o 
   2  -6   6       75.07       63.12      7.26 o 
   3  -6   6       86.72       93.25      8.67 o 
   4  -6   6        3.21        4.76      4.08 o 
   5  -6   6      306.84      276.87     13.99 o 
   6  -6   6      204.95      210.66     15.60 o 
   7  -6   6      314.77      286.57     31.40 o 
   8  -6   6      184.87      205.47     26.00 o 
   9  -6   6       40.44       45.14      8.45 o 
  10  -6   6      105.87      129.92     19.62 o 
  11  -6   6        0.22        3.61      1.84 o 
 -12  -5   6       18.13       19.70      9.74 o 
 -11  -5   6       54.54       39.66     12.14 o 
 -10  -5   6        0.71        4.32      2.49 o 
  -9  -5   6       81.43      101.72     13.20 o 
  -8  -5   6      304.99      304.57     15.87 o 
  -7  -5   6       30.36       32.27      5.03 o 
  -6  -5   6        1.57        0.71      3.70 o 
  -5  -5   6       33.98       29.94      6.09 o 
  -4  -5   6      290.09      272.99     11.58 o 
  -3  -5   6      357.29      336.16     12.56 o 
  -2  -5   6       51.94       56.33      6.86 o 
  -1  -5   6        1.81        0.95      1.08 o 
   0  -5   6       41.07       41.65      3.70 o 
   1  -5   6      143.51      154.61      7.87 o 
   2  -5   6      266.58      262.59     10.39 o 
   3  -5   6       17.15       13.94      4.30 o 
   4  -5   6      267.66      248.59     14.08 o 
   5  -5   6     1230.47     1272.60     48.24 o 
   6  -5   6      172.03      175.91     11.04 o 
   7  -5   6      132.50      117.36     11.15 o 
   8  -5   6        1.22       -0.75      4.49 o 
   9  -5   6        2.76        3.56      3.12 o 
  10  -5   6       51.11       59.12     15.01 o 
  11  -5   6       47.36       61.80     15.52 o 
  12  -5   6       29.56       29.15     12.22 o 
 -12  -4   6        4.09        6.76     11.12 o 
 -11  -4   6       35.53       33.65     12.74 o 
 -10  -4   6        5.96        6.60      3.94 o 
  -9  -4   6      125.64      118.78     13.90 o 
  -8  -4   6        7.73        8.13      3.65 o 
  -7  -4   6       94.51       91.97      9.18 o 
  -6  -4   6       13.55       13.80      4.38 o 
  -5  -4   6       82.91       73.89      8.47 o 
  -4  -4   6      388.41      386.94     13.60 o 
  -3  -4   6      162.40      172.14      8.71 o 
  -2  -4   6       26.71       17.61      4.02 o 
  -1  -4   6        8.43        7.64      1.53 o 
   0  -4   6      962.40     1004.77     24.87 o 
   1  -4   6      336.25      284.85      6.64 o 
   2  -4   6       33.63       32.64      4.63 o 
   3  -4   6      206.58      188.39     10.09 o 
   4  -4   6       81.61       73.73      6.98 o 
   5  -4   6      113.69      127.74      9.51 o 
   6  -4   6      249.46      244.98     13.37 o 
   7  -4   6      759.22      734.41     31.46 o 
   8  -4   6       13.01       13.72      5.74 o 
   9  -4   6        3.96        3.56      3.26 o 
  10  -4   6        0.05        2.29      2.77 o 
  11  -4   6        3.89        1.96      2.34 o 
  12  -4   6       25.41       30.70      7.40 o 
 -13  -3   6       20.31       20.73     14.00 o 
 -12  -3   6        0.02        3.83      3.80 o 
 -11  -3   6        0.98        4.05      6.68 o 
 -10  -3   6        7.54        7.44     12.44 o 
  -9  -3   6       29.11       34.07      6.21 o 
  -8  -3   6      329.90      329.40     18.18 o 
  -7  -3   6        6.64        3.09      4.06 o 
  -6  -3   6      504.93      501.38     21.60 o 
  -5  -3   6        9.69        9.49      3.25 o 
  -4  -3   6       37.91       52.84      5.64 o 
  -3  -3   6        2.38        1.65      8.24 o 
  -1  -3   6       41.81       58.78      5.03 o 
   0  -3   6        0.26        0.61      1.46 o 
   1  -3   6       12.79       11.61      2.30 o 
   2  -3   6      119.19      196.63      8.57 o 
   3  -3   6        0.13        0.80      2.82 o 
   4  -3   6       78.40       75.47      6.78 o 
   5  -3   6      293.11      292.51     12.16 o 
   6  -3   6      140.50      132.90      9.61 o 
   7  -3   6      104.53      105.97      9.08 o 
   8  -3   6       36.58       41.81      6.81 o 
   9  -3   6      129.98      142.52     18.54 o 
  10  -3   6       13.29       23.63      8.38 o 
  11  -3   6       79.46       78.75     11.04 o 
  12  -3   6       14.12       17.39      7.08 o 
  13  -3   6        1.79        2.24      2.63 o 
 -13  -2   6        1.67        8.90      6.01 o 
 -12  -2   6       83.40       80.91     19.98 o 
 -11  -2   6        0.64        6.12      7.22 o 
 -10  -2   6        7.08        3.65      3.21 o 
  -9  -2   6        4.84        7.03      2.21 o 
  -8  -2   6      470.64      438.68     40.21 o 
  -7  -2   6      550.04      563.13     22.19 o 
  -6  -2   6      452.67      410.39     22.44 o 
  -5  -2   6       62.65       60.56      3.23 o 
  -4  -2   6      458.85      403.03     18.94 o 
  -3  -2   6      350.24      338.22     11.74 o 
  -2  -2   6      286.73      274.99     11.70 o 
  -1  -2   6      642.67      778.16     17.26 o 
   0  -2   6     1246.86     1217.32     26.99 o 
   1  -2   6      292.31      293.00      5.97 o 
   2  -2   6     2188.00     2342.56     47.94 o 
   3  -2   6       66.28       90.20      7.00 o 
   4  -2   6      199.51      204.69      9.72 o 
   5  -2   6      227.15      223.95     10.94 o 
   6  -2   6       51.95       49.97      3.22 o 
   7  -2   6        1.83        3.89      3.05 o 
   8  -2   6        1.89        2.71      1.41 o 
   9  -2   6        4.82        5.03      3.69 o 
  10  -2   6        1.90        3.97      3.26 o 
  11  -2   6       86.39       88.89     16.03 o 
  12  -2   6       17.96        4.96      4.78 o 
  13  -2   6       37.13       46.26     14.98 o 
 -13  -1   6        8.87       20.63     10.65 o 
 -12  -1   6        1.70       -0.92      7.57 o 
 -11  -1   6       15.31        9.44      7.39 o 
 -10  -1   6       46.45       43.47     12.70 o 
  -9  -1   6        0.12        4.54      8.01 o 
  -8  -1   6      172.33      173.21     17.16 o 
  -7  -1   6      411.26      418.18     21.21 o 
  -6  -1   6      720.42      724.57     24.53 o 
  -5  -1   6      533.10      519.45     17.15 o 
  -4  -1   6       82.67       63.33      3.69 o 
  -3  -1   6      607.51      604.20     13.44 o 
  -2  -1   6      340.11      387.80      7.01 o 
  -1  -1   6      868.74      999.08     23.20 o 
   0  -1   6      904.90      915.96     37.48 o 
   1  -1   6      423.82      385.96      6.84 o 
   2  -1   6      260.61      241.89      8.44 o 
   3  -1   6      488.60      557.06     14.28 o 
   4  -1   6      299.65      316.71     11.45 o 
   5  -1   6      462.83      407.81     13.29 o 
   6  -1   6        0.15        2.92      1.39 o 
   7  -1   6        8.41       10.56      3.18 o 
   8  -1   6        1.14        2.37      1.78 o 
   9  -1   6      300.43      293.49     30.39 o 
  10  -1   6        1.56        4.18      4.67 o 
  11  -1   6      290.64      310.63     21.95 o 
  12  -1   6       14.48       10.11      4.36 o 
  13  -1   6        7.82        8.90      6.33 o 
 -13   0   6       14.98       12.26      5.86 o 
 -12   0   6        0.00       -0.03      8.75 o 
 -11   0   6       22.41       17.94      9.68 o 
 -10   0   6        6.77        3.15      2.54 o 
  -9   0   6       53.27       51.46      7.11 o 
  -8   0   6       48.39       57.87      6.78 o 
  -7   0   6        8.12        7.59      2.21 o 
  -6   0   6      225.67      227.03      6.70 o 
  -5   0   6        5.45        6.10      1.58 o 
  -4   0   6      131.74      145.36      9.15 o 
  -3   0   6      826.19      931.40     17.50 o 
  -2   0   6      780.93      918.25     22.63 o 
  -1   0   6      884.01     1004.18     71.91 o 
   0   0   6      905.04      978.29     21.21 o 
   1   0   6       44.42       50.01      5.50 o 
   2   0   6      822.97      836.87     14.40 o 
   3   0   6      366.20      319.55      5.53 o 
   4   0   6      136.68       85.74     18.45 o 
   5   0   6      143.77      118.99      8.27 o 
   6   0   6      516.19      544.91     20.14 o 
   7   0   6       35.09       36.87      4.61 o 
   8   0   6      302.76      285.95     20.69 o 
   9   0   6       13.73        5.30      2.96 o 
  10   0   6      317.39      342.56     23.10 o 
  11   0   6       22.05       19.02     11.57 o 
  12   0   6      107.67      122.63     25.72 o 
  13   0   6       38.02       41.46     11.10 o 
  14   0   6        0.94        3.73      3.50 o 
 -13   1   6        4.83        4.46      5.04 o 
 -12   1   6       25.20       21.46     10.78 o 
 -11   1   6       14.58       16.16      5.60 o 
 -10   1   6       14.72       14.58      5.50 o 
  -9   1   6        0.25        2.39      4.11 o 
  -8   1   6       26.84       23.68      5.61 o 
  -7   1   6       80.11       78.07      7.67 o 
  -6   1   6       22.16       18.07      2.23 o 
  -5   1   6      380.44      471.07     11.88 o 
  -4   1   6      370.01      437.76      8.85 o 
  -3   1   6      994.04     1210.35     25.04 o 
  -2   1   6      112.43      119.49      4.64 o 
  -1   1   6      300.55      325.28     13.81 o 
   0   1   6       31.87       23.61      3.55 o 
   1   1   6     2605.25     2637.86     37.81 o 
   2   1   6      143.53      159.28      6.48 o 
   3   1   6       28.25       48.04      4.61 o 
   4   1   6      356.30      394.82     12.15 o 
   5   1   6      890.79      820.42     34.72 o 
   6   1   6       68.81       59.20      4.58 o 
   7   1   6       52.16       54.46      6.12 o 
   8   1   6       31.64       30.00      4.50 o 
   9   1   6       29.38       36.45      4.55 o 
  10   1   6       13.14       13.73      3.78 o 
  11   1   6      294.04      313.98     17.83 o 
  12   1   6      120.54      131.51     18.07 o 
  13   1   6       57.47       72.66     13.37 o 
  14   1   6       18.71       16.06      6.81 o 
 -12   2   6        3.84        3.49      3.05 o 
 -11   2   6        2.78        2.89      3.11 o 
 -10   2   6       13.56       11.82      5.78 o 
  -9   2   6       42.44       41.80      7.59 o 
  -8   2   6      103.58       89.32      8.59 o 
  -7   2   6      563.42      594.02     29.77 o 
  -6   2   6        0.80        2.20      2.60 o 
  -5   2   6       73.69       68.01      8.06 o 
  -4   2   6        4.56        3.53      0.93 o 
  -3   2   6        1.49        4.40      0.92 o 
  -2   2   6       12.33       18.51      2.17 o 
  -1   2   6      509.32      463.43      8.95 o 
   0   2   6       74.90       79.89      5.31 o 
   1   2   6      105.68      113.11      7.62 o 
   2   2   6      266.14      310.81     11.98 o 
   3   2   6       36.96       37.71      4.36 o 
   4   2   6       41.44       27.98      4.30 o 
   5   2   6      273.49      290.35     15.94 o 
   6   2   6       25.39       21.15      3.27 o 
   7   2   6        3.98        3.92      2.13 o 
   8   2   6        9.32        9.16      3.41 o 
   9   2   6        4.84        4.65      2.53 o 
  10   2   6      106.98       92.52     14.29 o 
  11   2   6       28.15       34.67      5.69 o 
  12   2   6      116.93      116.62     21.46 o 
  13   2   6       37.10       34.50      7.82 o 
  14   2   6        9.02        7.84      5.95 o 
 -12   3   6        0.00        5.50      3.85 o 
 -11   3   6       23.79       26.46      7.59 o 
 -10   3   6       61.79       65.59      9.46 o 
  -9   3   6       88.07       92.63      9.37 o 
  -8   3   6        3.14        2.54      2.46 o 
  -7   3   6     1132.82     1327.27     66.71 o 
  -6   3   6      495.07      470.58     21.37 o 
  -5   3   6      115.27      111.92     10.28 o 
  -4   3   6      143.89      178.22     11.70 o 
  -2   3   6      335.65      342.65      8.39 o 
  -1   3   6        1.38        1.46      1.75 o 
   0   3   6      514.32      562.25     12.77 o 
   1   3   6     1527.61     1338.91     24.35 o 
   2   3   6      651.22      718.31     17.71 o 
   3   3   6      694.45      660.80     19.00 o 
   4   3   6      779.33      815.55     21.65 o 
   5   3   6        0.34        0.95      3.69 o 
   6   3   6      365.22      414.92     47.63 o 
   7   3   6       72.05       76.36      6.08 o 
   8   3   6        8.21        7.86      2.81 o 
   9   3   6      130.55      132.86     17.29 o 
  10   3   6       36.52       29.62      5.39 o 
  11   3   6       83.75       83.13     12.49 o 
  12   3   6        0.48        3.15      1.85 o 
  13   3   6       77.34       75.03     13.06 o 
  14   3   6        0.20        1.74      2.55 o 
 -12   4   6        6.36        6.14      3.84 o 
 -11   4   6        3.93        6.03      3.83 o 
 -10   4   6       69.13       84.57     11.99 o 
  -9   4   6       41.39       43.82      8.88 o 
  -8   4   6        1.86        4.16      3.91 o 
  -7   4   6     1432.48     1624.47     80.58 o 
  -6   4   6      731.69      681.00     29.52 o 
  -5   4   6      135.99      160.60     14.40 o 
  -4   4   6      603.75      625.16     22.99 o 
  -3   4   6       33.73       21.29      6.32 o 
  -2   4   6      313.07      277.45     12.62 o 
  -1   4   6      152.60      148.99      5.05 o 
   0   4   6       19.80       32.80      9.44 o 
   1   4   6     1964.58     1923.57     31.28 o 
   2   4   6      125.56      181.35      9.59 o 
   3   4   6      207.71      262.99     12.39 o 
   4   4   6     1339.41     1548.82     49.56 o 
   5   4   6      408.92      459.25     18.87 o 
   6   4   6        0.30        4.66      4.24 o 
   7   4   6      362.01      313.03     28.21 o 
   8   4   6       32.96       35.49      5.25 o 
   9   4   6      438.79      440.38     43.99 o 
  10   4   6       98.28       96.14     16.60 o 
  11   4   6       19.93       16.02      5.64 o 
  12   4   6       56.52       50.34      7.79 o 
  13   4   6       68.63       54.83      8.61 o 
  14   4   6       10.16        9.67      4.64 o 
 -12   5   6        4.79        1.98      2.68 o 
 -11   5   6       11.44       15.65      5.27 o 
 -10   5   6       78.97       81.28     11.59 o 
  -9   5   6      345.73      378.08     18.15 o 
  -8   5   6       96.86       84.89     10.67 o 
  -7   5   6      775.32      796.45     45.92 o 
  -6   5   6      754.60      773.96     35.76 o 
  -5   5   6      209.08      177.73     14.55 o 
  -4   5   6      609.81      622.10     26.82 o 
  -3   5   6      247.35      227.73     13.77 o 
  -2   5   6       73.98       79.15      5.94 o 
  -1   5   6      521.90      461.13     25.27 o 
   0   5   6       77.14       67.96      5.60 o 
   1   5   6      238.18      211.01     10.00 o 
   2   5   6     2284.95     2351.76     38.90 o 
   3   5   6      460.64      407.79     16.29 o 
   4   5   6      468.68      460.73     21.64 o 
   5   5   6       17.46       25.18      6.83 o 
   6   5   6      244.77      222.10     16.03 o 
   7   5   6       94.69       71.59     14.32 o 
   8   5   6       18.97       14.44      7.72 o 
   9   5   6      116.17      101.73      7.62 o 
  10   5   6       10.31       12.29      5.15 o 
  11   5   6      167.37      148.14     25.07 o 
  12   5   6        7.09        6.05      2.61 o 
  13   5   6        0.06        0.17      3.22 o 
  14   5   6       36.45       37.97      9.04 o 
 -11   6   6       71.46       91.44     14.67 o 
 -10   6   6       59.08       70.57     10.54 o 
  -9   6   6       39.19       47.65      9.02 o 
  -8   6   6        3.13        3.88      4.06 o 
  -7   6   6        5.77        8.00      5.36 o 
  -6   6   6        1.77        2.14      5.71 o 
  -5   6   6       36.60       21.65      8.98 o 
  -4   6   6      222.38      225.97     15.04 o 
  -3   6   6        1.50        2.06      0.75 o 
  -2   6   6       87.76       81.89      4.20 o 
  -1   6   6      470.66      487.48     14.36 o 
   0   6   6       51.29       44.48      4.42 o 
   1   6   6      410.05      388.25     11.07 o 
   2   6   6     1520.80     1608.55     49.20 o 
   3   6   6      202.27      184.27     12.46 o 
   4   6   6     7577.11     8263.67     74.80 o 
   5   6   6      101.78       94.53     10.51 o 
   6   6   6      157.87      197.85     14.50 o 
   7   6   6      106.18      103.73     15.73 o 
   8   6   6       65.81       66.26      8.87 o 
   9   6   6        6.86        5.76      4.62 o 
  10   6   6       97.11       92.86     10.21 o 
  11   6   6       70.40       65.51      7.63 o 
  12   6   6        8.65        7.13      2.82 o 
  13   6   6       20.43       16.51      5.66 o 
  14   6   6       21.84       14.10      5.73 o 
 -11   7   6        0.00        2.53      4.50 o 
 -10   7   6        9.19        7.37      4.55 o 
  -9   7   6        6.99        8.34      8.21 o 
  -8   7   6        0.87        3.87      4.41 o 
  -7   7   6        0.70        4.87      4.87 o 
  -6   7   6      131.53      118.21     15.75 o 
  -5   7   6        0.03       -3.52      5.79 o 
  -4   7   6        5.42        3.78      6.48 o 
  -3   7   6       10.22       10.92      2.01 o 
  -2   7   6      477.56      484.41     17.54 o 
  -1   7   6      137.67      141.37      6.33 o 
   0   7   6      308.56      323.54     16.29 o 
   1   7   6      276.86      290.95     26.20 o 
   2   7   6     1016.18     1094.08     31.38 o 
   3   7   6      485.45      552.56     19.93 o 
   4   7   6      633.84      676.35     23.99 o 
   5   7   6       38.46       29.54      6.68 o 
   6   7   6      108.78      104.03     11.78 o 
   7   7   6        5.04        7.12      8.77 o 
   8   7   6      460.07      523.53     34.13 o 
   9   7   6       88.50       99.28     10.31 o 
  10   7   6        3.34        4.24      2.66 o 
  11   7   6       66.72       72.80      9.36 o 
  12   7   6        1.66        4.33      3.50 o 
  13   7   6       46.65       52.59     23.29 o 
  14   7   6        3.12        3.58      5.45 o 
 -10   8   6        3.55        9.98      5.19 o 
  -9   8   6        0.01        5.66      7.59 o 
  -8   8   6       33.96       33.34     16.16 o 
  -7   8   6        0.03        4.48      8.24 o 
  -6   8   6      100.45      103.99     13.15 o 
  -5   8   6       12.47        9.48      7.44 o 
  -4   8   6       14.10       15.80      7.96 o 
  -3   8   6        4.40        6.04      2.56 o 
  -2   8   6       28.95       23.18      3.13 o 
  -1   8   6     1412.44     1419.46     72.34 o 
   0   8   6       18.45       25.41      4.20 o 
   1   8   6      112.72      112.74      6.80 o 
   2   8   6      283.47      300.33     10.92 o 
   3   8   6       22.69       31.35      7.72 o 
   4   8   6      100.81      104.06     13.64 o 
   5   8   6       89.18      102.41     12.87 o 
   6   8   6       37.07       27.03      9.03 o 
   7   8   6       44.27       56.95     11.91 o 
   8   8   6       17.33       16.93      6.68 o 
   9   8   6       77.93       86.35     15.52 o 
  10   8   6       46.60       50.26      8.88 o 
  11   8   6      142.14      134.39     30.15 o 
  12   8   6        3.62        3.20      2.58 o 
  13   8   6        0.70        2.82      5.56 o 
 -10   9   6       37.30       44.88     11.65 o 
  -9   9   6       18.16       19.89     12.59 o 
  -8   9   6        2.14        4.56      5.36 o 
  -7   9   6        8.69        4.99      5.68 o 
  -6   9   6      178.00      183.09     20.34 o 
  -5   9   6      106.12      103.70     14.13 o 
  -4   9   6       40.04       25.34     15.22 o 
  -3   9   6      232.10      232.12     17.46 o 
  -2   9   6       65.23       59.22      5.24 o 
  -1   9   6        2.94        2.48      4.22 o 
   0   9   6       32.84       38.81      5.74 o 
   1   9   6      168.93      190.51      9.47 o 
   2   9   6       74.44       74.01      6.92 o 
   3   9   6       21.44       22.53      5.32 o 
   4   9   6      156.04      143.19     13.90 o 
   5   9   6      348.96      368.10     22.16 o 
   6   9   6      466.47      530.54     28.58 o 
   7   9   6       39.83       31.97     14.45 o 
   8   9   6       71.95       85.48     14.07 o 
   9   9   6        4.86        4.29      3.09 o 
  10   9   6       39.56       33.62     11.67 o 
  11   9   6       34.83       31.16     12.13 o 
  12   9   6        8.52       12.67      5.56 o 
  13   9   6        3.51        4.33      5.85 o 
  -9  10   6       39.20       44.36     15.83 o 
  -8  10   6        1.38        7.22      5.94 o 
  -7  10   6       11.26        6.45      5.12 o 
  -6  10   6       62.51       65.00     13.44 o 
  -5  10   6       26.19       18.64     10.89 o 
  -4  10   6       47.28       48.79     13.46 o 
  -3  10   6      137.47      158.77     17.06 o 
  -2  10   6       21.49       18.47      3.55 o 
  -1  10   6       62.21       62.89      6.28 o 
   0  10   6       42.85       41.93      5.31 o 
   1  10   6        1.77        3.06      2.45 o 
   2  10   6      114.53      119.91      8.17 o 
   3  10   6      396.63      352.05     31.70 o 
   4  10   6        1.25        2.38      3.04 o 
   5  10   6      844.81      879.38     48.54 o 
   6  10   6      258.23      271.07     20.77 o 
   7  10   6        2.42        4.13      3.95 o 
   8  10   6        6.47        4.44      5.08 o 
   9  10   6      110.07      123.79     16.88 o 
  10  10   6        5.55        8.89      7.62 o 
  11  10   6        8.88       13.62      9.59 o 
  12  10   6        2.75       11.98     11.53 o 
  13  10   6       21.34       35.02     13.61 o 
  -8  11   6        7.82       14.51      9.26 o 
  -7  11   6       20.49       17.49      9.23 o 
  -6  11   6       27.11       18.26      9.30 o 
  -5  11   6       35.42       20.11     10.40 o 
  -4  11   6       31.94       28.96     11.09 o 
  -3  11   6      301.68      313.52     24.45 o 
  -2  11   6       77.41       79.45      6.48 o 
  -1  11   6        0.37        2.24      1.96 o 
   0  11   6       52.30       51.21      7.44 o 
   1  11   6       27.72       17.49      4.14 o 
   2  11   6        9.31        6.32      3.52 o 
   3  11   6       22.09       22.16      4.69 o 
   4  11   6       39.12       31.81      6.24 o 
   5  11   6       12.61       19.38      4.87 o 
   6  11   6       85.17       81.86     14.53 o 
   7  11   6       19.83       19.78      7.42 o 
   8  11   6      202.88      184.37     17.97 o 
   9  11   6       26.37       32.78     13.41 o 
  10  11   6        4.89        9.21      9.08 o 
  11  11   6       14.27       24.27     10.05 o 
  12  11   6        3.41        7.73      5.78 o 
  -7  12   6       15.42       11.60      9.76 o 
  -6  12   6        0.23        8.69      9.13 o 
  -5  12   6       33.44       41.89     15.25 o 
  -4  12   6       33.41       21.80      9.30 o 
  -3  12   6      181.07      199.87     18.76 o 
  -2  12   6       91.17       96.57     14.05 o 
  -1  12   6        6.36        6.31      3.36 o 
   0  12   6        3.99        6.89      5.81 o 
   1  12   6       41.10       40.97      6.08 o 
   2  12   6      167.48      155.54     10.32 o 
   3  12   6      193.98      185.92     12.27 o 
   4  12   6      255.70      238.92     18.54 o 
   5  12   6      117.44      117.51     11.26 o 
   6  12   6       10.97       14.07      4.90 o 
   7  12   6       15.77       20.78      5.93 o 
   8  12   6        8.28        9.31      6.15 o 
   9  12   6        3.59        3.19      3.08 o 
  10  12   6       15.93       12.70      6.63 o 
  11  12   6        1.66        2.55      4.84 o 
  12  12   6       39.44       42.85     15.65 o 
  -6  13   6        8.72        5.84      7.63 o 
  -5  13   6       16.78        8.97      8.29 o 
  -4  13   6        4.84        9.43      7.47 o 
  -3  13   6      184.79      176.11     24.04 o 
  -2  13   6       26.87       23.14      9.72 o 
  -1  13   6       17.90       15.50      4.66 o 
   0  13   6        7.87        7.12      3.85 o 
   1  13   6        0.61        4.61      3.31 o 
   2  13   6        7.70        8.66      4.31 o 
   3  13   6        4.18        4.11      2.65 o 
   4  13   6        9.79       12.06      5.12 o 
   5  13   6       56.88       57.90      7.79 o 
   6  13   6        2.97        2.82      2.44 o 
   7  13   6       19.58       19.87      6.75 o 
   8  13   6       13.15       13.64      5.88 o 
   9  13   6       36.70       37.68      7.67 o 
  10  13   6        0.55        9.76      6.76 o 
  11  13   6        0.13       -1.02      7.91 o 
  -5  14   6       15.87        9.53      5.22 o 
  -4  14   6        9.26        6.63      6.88 o 
  -3  14   6       16.80       20.93     12.09 o 
  -2  14   6        3.80        2.34      5.50 o 
  -1  14   6       66.20       64.80     13.67 o 
   0  14   6        0.78        1.24      3.04 o 
   1  14   6      103.05       90.64      9.74 o 
   2  14   6       66.08       60.86      8.13 o 
   3  14   6        0.33        0.68      3.23 o 
   4  14   6      173.00      169.41     16.49 o 
   5  14   6        8.20        9.08      4.28 o 
   6  14   6       56.03       60.12      8.93 o 
   7  14   6        0.27        3.96      1.98 o 
   8  14   6        6.34        3.07      3.27 o 
   9  14   6      115.24      139.39     26.20 o 
  10  14   6       42.56       37.81     13.94 o 
  -3  15   6       81.60       90.55     20.80 o 
  -2  15   6       38.56       34.78     14.30 o 
  -1  15   6       45.53       43.11     12.55 o 
   0  15   6      113.12      118.23     23.37 o 
   1  15   6       42.60       41.14      7.92 o 
   2  15   6      103.28       98.59     16.46 o 
   3  15   6        3.41        3.53      2.48 o 
   4  15   6        0.81        2.19      2.95 o 
   5  15   6        6.44       10.17      3.43 o 
   6  15   6        2.89        7.59      3.58 o 
   7  15   6       13.51       15.55      6.34 o 
   8  15   6        2.35        6.69      4.56 o 
   9  15   6        4.76       13.36     10.25 o 
  -1  16   6        0.66        6.01      6.33 o 
   0  16   6       11.49       24.02     11.50 o 
   1  16   6       12.36       10.10      4.02 o 
   2  16   6       11.85        9.77      3.80 o 
   3  16   6        6.17        6.55      3.71 o 
   4  16   6        2.58        2.90      2.72 o 
   5  16   6       25.43       22.51      7.33 o 
   6  16   6        8.07        1.94      3.09 o 
   7  16   6        4.23        7.79      4.15 o 
  -3 -13   7        2.30        4.94      5.76 o 
  -2 -13   7        2.76        7.54      7.77 o 
  -1 -13   7        0.03        9.69      8.82 o 
   0 -13   7        4.08       12.36      4.80 o 
   1 -13   7        1.79        3.06      3.95 o 
  -6 -12   7       15.91       22.28      7.78 o 
  -5 -12   7       17.41       15.63      8.57 o 
  -4 -12   7       14.82       17.85      8.66 o 
  -3 -12   7       79.90      110.36     21.34 o 
  -2 -12   7       12.62       15.63      8.05 o 
  -1 -12   7        3.99        7.01      9.48 o 
   0 -12   7        0.08        4.99      6.01 o 
   1 -12   7       15.28       12.79      8.41 o 
   2 -12   7      109.86      145.47     25.22 o 
   3 -12   7        1.08        4.25      5.99 o 
   4 -12   7        4.09        4.16      4.52 o 
  -8 -11   7        0.44       -0.10      4.48 o 
  -7 -11   7       25.53       41.64      9.54 o 
  -6 -11   7        0.50        3.19      3.16 o 
  -5 -11   7        0.01        3.67      3.15 o 
  -4 -11   7       19.43       41.51     11.27 o 
  -3 -11   7        2.03        5.27      4.13 o 
  -2 -11   7        2.71       -4.94      6.68 o 
  -1 -11   7        1.52        9.03      8.06 o 
   0 -11   7       33.02       48.24     11.47 o 
   1 -11   7       11.49       21.46      9.02 o 
   2 -11   7       19.93       25.70     11.11 o 
   3 -11   7       11.12       21.74      9.94 o 
   4 -11   7        2.13        4.74      5.07 o 
   5 -11   7        2.48        4.21      3.47 o 
  -9 -10   7        1.38        4.08      4.46 o 
  -8 -10   7        7.66       15.95      6.73 o 
  -7 -10   7        4.40        7.07      5.55 o 
  -6 -10   7        1.46        4.54      5.65 o 
  -5 -10   7       80.74       94.52     11.73 o 
  -4 -10   7        6.23        7.03      4.22 o 
  -3 -10   7        2.62        2.04      1.81 o 
  -2 -10   7       16.67       18.40      8.31 o 
  -1 -10   7        7.45        8.98      7.42 o 
   0 -10   7       61.91       79.62     19.60 o 
   1 -10   7       38.26       48.29     11.16 o 
   2 -10   7       13.88       20.57      7.47 o 
   3 -10   7       21.05       21.00      5.58 o 
   4 -10   7       29.50       35.01      7.41 o 
   5 -10   7        0.12        3.58      4.11 o 
   6 -10   7        3.47        6.54      5.08 o 
   7 -10   7        6.07        4.59      4.16 o 
 -10  -9   7        9.80        8.20      4.16 o 
  -9  -9   7       19.91       18.09      6.98 o 
  -8  -9   7       18.45       15.74      5.77 o 
  -7  -9   7       10.17       10.09      7.87 o 
  -6  -9   7       31.31       30.66      8.05 o 
  -5  -9   7        0.36        0.02      2.38 o 
  -4  -9   7        0.02        1.59      2.50 o 
  -3  -9   7        5.35        5.26      4.14 o 
  -2  -9   7       78.14       67.51     13.15 o 
  -1  -9   7      120.67      120.10     16.57 o 
   0  -9   7       66.90       57.28     16.72 o 
   1  -9   7        1.26        3.92      4.77 o 
   2  -9   7       28.61       25.25      6.04 o 
   3  -9   7        0.28        3.17      2.51 o 
   4  -9   7        7.83       12.57      5.10 o 
   5  -9   7        9.87       18.38      5.80 o 
   6  -9   7       28.55       22.50      7.04 o 
   7  -9   7        1.14        3.94      4.78 o 
   8  -9   7       13.42       13.51      7.73 o 
 -10  -8   7        4.21        3.58      3.33 o 
  -9  -8   7       20.12       21.65      6.06 o 
  -8  -8   7       10.32       19.84      6.71 o 
  -7  -8   7        1.79        4.03      2.61 o 
  -6  -8   7        1.28        1.47      2.58 o 
  -5  -8   7        5.79        0.55      3.19 o 
  -4  -8   7       32.09       35.49      7.11 o 
  -3  -8   7       19.53       15.91      4.76 o 
  -2  -8   7       75.34       76.52      8.65 o 
  -1  -8   7      147.56      154.05     14.91 o 
   0  -8   7       11.61       24.32      7.98 o 
   1  -8   7        4.83        2.66      1.96 o 
   2  -8   7      441.19      451.46     20.14 o 
   3  -8   7        1.11        2.85      2.40 o 
   4  -8   7       12.39       15.31      5.13 o 
   5  -8   7       26.58       34.17      7.22 o 
   6  -8   7       45.32       56.97      9.72 o 
   7  -8   7        1.67        7.17      5.45 o 
   8  -8   7        0.17        3.48      5.07 o 
   9  -8   7       29.57       29.42      7.29 o 
 -11  -7   7        1.80       12.14     13.36 o 
 -10  -7   7        2.30        5.98      5.69 o 
  -9  -7   7       27.72       39.65      8.45 o 
  -8  -7   7        9.67       10.60      5.21 o 
  -7  -7   7       10.62        8.61      4.25 o 
  -6  -7   7       27.00       26.21      5.38 o 
  -5  -7   7       47.59       36.18      7.30 o 
  -4  -7   7        0.07       -0.18      3.17 o 
  -3  -7   7      161.57      143.98     10.68 o 
  -2  -7   7        0.01        4.85      3.84 o 
  -1  -7   7      813.97      762.23     41.65 o 
   0  -7   7      100.30       88.05      6.96 o 
   1  -7   7      302.46      304.44     14.41 o 
   2  -7   7       44.90       54.22      6.58 o 
   3  -7   7        0.87        4.42      3.18 o 
   4  -7   7       74.63       75.97      7.79 o 
   5  -7   7        0.16        3.02      2.96 o 
   6  -7   7        2.54        7.07      4.76 o 
   7  -7   7       18.02        7.81      5.17 o 
   8  -7   7       99.45       87.40     11.29 o 
   9  -7   7       43.49       36.95      8.48 o 
  10  -7   7        0.94        3.60      5.94 o 
 -11  -6   7        7.17        8.00      8.51 o 
 -10  -6   7        5.36       11.56      4.99 o 
  -9  -6   7       23.21       28.26      6.28 o 
  -8  -6   7       40.30       48.29      7.64 o 
  -7  -6   7       16.15       20.91      6.60 o 
  -6  -6   7       11.85       11.08      4.07 o 
  -5  -6   7      792.02      782.05     30.94 o 
  -4  -6   7     1432.63     1490.55     52.40 o 
  -3  -6   7       15.30       17.54      3.99 o 
  -2  -6   7     1097.57     1130.57     45.54 o 
  -1  -6   7      276.98      269.21     11.25 o 
   0  -6   7      585.02      598.20     13.27 o 
   1  -6   7      234.39      229.60     10.65 o 
   2  -6   7      441.36      474.29     21.05 o 
   3  -6   7        3.15        1.50      4.90 o 
   4  -6   7       87.73       91.46      8.35 o 
   5  -6   7      111.54      101.61      9.66 o 
   6  -6   7       31.96       34.50      8.09 o 
   7  -6   7        1.06        1.65      2.89 o 
   8  -6   7        1.39        6.88      3.30 o 
   9  -6   7       38.10       41.70      7.96 o 
  10  -6   7       23.20       25.82      6.08 o 
  11  -6   7       23.46       30.43      8.86 o 
 -12  -5   7        9.83       12.09     10.51 o 
 -11  -5   7      102.73       89.08     21.47 o 
 -10  -5   7       37.81       37.29     16.72 o 
  -9  -5   7       63.99       69.62     12.01 o 
  -8  -5   7      103.65      119.36     19.95 o 
  -7  -5   7       87.96      100.57      9.24 o 
  -6  -5   7       75.73       68.54      7.24 o 
  -5  -5   7      262.05      241.49     14.42 o 
  -4  -5   7      767.63      778.73     24.47 o 
  -3  -5   7      627.90      624.29     26.48 o 
  -2  -5   7     1002.75     1043.24     20.55 o 
  -1  -5   7      229.70      216.20     10.32 o 
   0  -5   7      162.21      163.30      5.96 o 
   1  -5   7      653.74      629.11     21.42 o 
   2  -5   7      264.13      263.13     11.11 o 
   3  -5   7      471.60      500.56     22.50 o 
   4  -5   7       39.89       36.62      6.50 o 
   5  -5   7      274.31      282.75     13.75 o 
   6  -5   7      277.44      269.63     17.85 o 
   7  -5   7      352.54      349.01     20.22 o 
   8  -5   7      323.86      284.58     16.02 o 
   9  -5   7        8.73        8.90      5.05 o 
  10  -5   7        0.89        2.98      4.35 o 
  11  -5   7        0.22        4.87      3.94 o 
 -12  -4   7        7.29        9.56      9.13 o 
 -11  -4   7       28.09       31.84     12.06 o 
 -10  -4   7       35.36       19.60     11.60 o 
  -9  -4   7       16.16        9.93      4.54 o 
  -8  -4   7       82.92       85.76      8.66 o 
  -7  -4   7       94.21       95.88     17.34 o 
  -6  -4   7        9.16        7.13      4.52 o 
  -5  -4   7        2.25        3.66      2.99 o 
  -4  -4   7      138.07      132.34      8.52 o 
  -3  -4   7        5.32        8.75      3.35 o 
  -2  -4   7       25.95       25.09      5.43 o 
  -1  -4   7       13.09       17.14      4.35 o 
   0  -4   7        1.71        1.02      1.46 o 
   1  -4   7       76.86       68.90      4.28 o 
   2  -4   7       35.91       33.35      5.15 o 
   3  -4   7      109.44      102.54      7.76 o 
   4  -4   7       79.71       62.49      7.30 o 
   5  -4   7       25.63       29.30      6.40 o 
   6  -4   7       92.93      102.39      8.77 o 
   7  -4   7       33.94       22.41      5.76 o 
   8  -4   7      385.23      375.89     24.43 o 
   9  -4   7        0.66        2.94      2.85 o 
  10  -4   7       29.41       27.76     11.62 o 
  11  -4   7        1.28        4.12      3.06 o 
  12  -4   7        8.97        9.55      5.45 o 
 -12  -3   7       16.81       18.03     11.40 o 
 -11  -3   7       13.36        7.49      6.33 o 
 -10  -3   7       31.24       30.84      9.48 o 
  -9  -3   7      106.60       77.70     13.64 o 
  -8  -3   7        2.86        1.35      2.40 o 
  -7  -3   7      589.74      585.98     23.85 o 
  -6  -3   7      100.81       96.59      7.51 o 
  -5  -3   7       72.45       69.41      6.67 o 
  -4  -3   7      284.15      290.04     12.13 o 
  -3  -3   7       25.96       34.58      4.74 o 
  -2  -3   7       22.26       21.84      4.82 o 
  -1  -3   7      154.99      148.20      8.28 o 
   0  -3   7       48.42       48.19      3.77 o 
   1  -3   7       38.98       40.30      3.04 o 
   2  -3   7      223.80      207.25      8.96 o 
   3  -3   7       12.20       14.59      3.65 o 
   4  -3   7      105.55      100.04      7.70 o 
   5  -3   7      196.74      192.16     13.44 o 
   6  -3   7       27.59       24.03      6.68 o 
   7  -3   7      145.37      122.75      9.59 o 
   8  -3   7       47.89       54.56      7.31 o 
   9  -3   7      555.15      577.84     32.25 o 
  10  -3   7        0.12        4.32      3.00 o 
  11  -3   7        0.25        5.65      5.23 o 
  12  -3   7        0.82        5.77      3.79 o 
 -12  -2   7        0.94        5.58      8.19 o 
 -11  -2   7        0.54        2.73      8.23 o 
 -10  -2   7        2.41        2.50      4.39 o 
  -9  -2   7      130.30      126.78     19.60 o 
  -8  -2   7        5.80        5.26      2.43 o 
  -7  -2   7       51.39       50.51      5.51 o 
  -6  -2   7      661.27      614.05     19.13 o 
  -5  -2   7      435.92      427.60     15.90 o 
  -4  -2   7       18.48       17.27      1.34 o 
  -3  -2   7       17.98       14.06      1.24 o 
  -2  -2   7      107.57      121.38      3.97 o 
  -1  -2   7      193.07      202.01      8.09 o 
   0  -2   7      851.98      959.64     22.66 o 
   1  -2   7      187.21      178.57      5.43 o 
   2  -2   7       14.80       10.00      1.43 o 
   3  -2   7       88.91      110.34      6.92 o 
   4  -2   7        0.01        4.85      3.65 o 
   5  -2   7       88.69      106.55      8.90 o 
   6  -2   7      112.86      132.23      9.49 o 
   7  -2   7        9.66        5.26      4.44 o 
   8  -2   7       45.55       48.95      8.60 o 
   9  -2   7       27.05       14.17      4.77 o 
  10  -2   7      410.26      483.03     65.42 o 
  11  -2   7       30.71       33.64      7.65 o 
  12  -2   7        0.04        3.12      3.55 o 
  13  -2   7        7.68        2.13      5.88 o 
 -12  -1   7       30.05       45.61     22.20 o 
 -11  -1   7       21.55       29.24     16.08 o 
 -10  -1   7       86.76       71.91     17.38 o 
  -9  -1   7       10.84        9.36     12.93 o 
  -8  -1   7       67.85       60.03     11.73 o 
  -7  -1   7       17.57       17.83      3.10 o 
  -6  -1   7      302.68      301.51      8.06 o 
  -5  -1   7       22.42       27.92      3.01 o 
  -4  -1   7      456.74      467.55     14.76 o 
  -3  -1   7       14.08       15.37      2.09 o 
  -2  -1   7      960.12     1010.92     18.82 o 
  -1  -1   7     2511.70     2889.69     57.04 o 
   0  -1   7      105.28      123.14      6.45 o 
   1  -1   7     1361.16     1531.55     39.31 o 
   2  -1   7      121.23      118.19      6.51 o 
   3  -1   7      333.84      306.10     10.98 o 
   4  -1   7      455.15      453.21     13.75 o 
   5  -1   7      102.44       96.95      7.42 o 
   6  -1   7      261.17      245.11     16.43 o 
   7  -1   7       17.53       30.43     12.66 o 
   8  -1   7      387.73      388.74     32.31 o 
   9  -1   7      304.90      293.67     53.34 o 
  10  -1   7      478.00      512.97     55.95 o 
  11  -1   7       29.03       46.08      8.68 o 
  12  -1   7        0.38        4.28      4.13 o 
  13  -1   7       17.59       18.34      5.61 o 
 -12   0   7       14.53        8.39      7.42 o 
 -11   0   7       16.34       17.03      8.79 o 
 -10   0   7        0.18        4.94      6.70 o 
  -9   0   7       16.36       18.69     12.51 o 
  -8   0   7      176.88      181.39     10.01 o 
  -7   0   7       93.24      103.44      5.21 o 
  -6   0   7      342.49      377.97     12.97 o 
  -5   0   7        2.05        1.14      1.15 o 
  -4   0   7       17.55       20.68      2.64 o 
  -3   0   7      119.71      132.15      4.91 o 
  -2   0   7        6.32        2.73      1.68 o 
  -1   0   7       14.23        6.63      3.13 o 
   0   0   7     2249.29     2500.51     40.74 o 
   1   0   7      220.46      246.75     11.70 o 
   2   0   7      168.10      162.09      7.37 o 
   3   0   7        2.33        3.54      1.71 o 
   4   0   7      138.98      158.56      8.65 o 
   6   0   7      216.38      238.01     11.83 o 
   7   0   7      152.60      148.51     10.69 o 
   8   0   7      120.00      116.75      9.10 o 
   9   0   7      424.68      432.49     20.53 o 
  10   0   7       57.80       57.26      8.04 o 
  11   0   7        0.01        3.39      3.48 o 
  12   0   7        0.54        3.75      3.37 o 
  13   0   7       53.98       55.26     11.68 o 
 -12   1   7       11.50        5.84      5.43 o 
 -11   1   7        5.16        3.52      6.61 o 
 -10   1   7        2.64        3.27      5.97 o 
  -9   1   7        3.01        3.84      2.88 o 
  -8   1   7        0.94        0.49      3.27 o 
  -7   1   7       10.67       18.11      4.83 o 
  -6   1   7       41.38       54.10      4.00 o 
  -5   1   7        4.96        4.72      1.48 o 
  -4   1   7        6.65       13.72      2.09 o 
  -3   1   7      808.61      902.99     20.10 o 
  -2   1   7       85.59       93.27      4.50 o 
  -1   1   7      100.68      105.95      6.91 o 
   0   1   7       24.87       23.81      4.20 o 
   1   1   7       79.73       88.34      8.36 o 
   2   1   7      445.53      467.13     15.88 o 
   3   1   7       12.70        6.53      3.80 o 
   4   1   7        0.03        3.16      2.85 o 
   5   1   7      124.63      120.65      9.79 o 
   6   1   7      704.70      706.35     18.81 o 
   7   1   7       20.61       20.44      6.06 o 
   8   1   7      271.09      291.75     11.82 o 
   9   1   7        1.69        2.68      2.49 o 
  10   1   7       60.40       56.48      8.40 o 
  11   1   7       27.61       24.29      6.08 o 
  12   1   7        1.12        3.94      4.54 o 
  13   1   7        0.03        5.46      4.66 o 
  14   1   7        1.92        2.41      5.21 o 
 -12   2   7        0.57        2.93      4.89 o 
 -11   2   7        2.70        5.86      4.72 o 
 -10   2   7        4.83        7.75      2.96 o 
  -9   2   7        2.37        2.52      2.39 o 
  -8   2   7       27.47       29.08      5.92 o 
  -7   2   7      123.22      123.53     10.31 o 
  -6   2   7        0.47       -1.59      4.05 o 
  -5   2   7       26.61       27.29      4.99 o 
  -4   2   7        1.41        2.55      0.90 o 
  -3   2   7      526.13      549.95     13.23 o 
  -2   2   7       34.95       48.66      3.38 o 
  -1   2   7      484.36      479.92     19.84 o 
   1   2   7      372.18      425.33     13.92 o 
   2   2   7      717.51      732.33     19.58 o 
   3   2   7      692.38      724.21     20.91 o 
   4   2   7      801.26      928.15     24.15 o 
   5   2   7       10.39        6.25      2.87 o 
   6   2   7      512.54      515.27     25.31 o 
   7   2   7      332.93      340.60     13.21 o 
   8   2   7      281.42      255.33      9.74 o 
   9   2   7       62.32       60.73      5.75 o 
  10   2   7       66.35       66.55     11.40 o 
  11   2   7      191.88      207.48     20.94 o 
  12   2   7      128.95      129.52     25.64 o 
  13   2   7       70.14       61.77     11.75 o 
  14   2   7        3.94        5.72      3.88 o 
 -12   3   7        0.02        2.09      3.57 o 
 -11   3   7       40.26       32.75      7.97 o 
 -10   3   7        1.76        3.53      2.99 o 
  -9   3   7       88.11       91.60     10.11 o 
  -8   3   7      186.78      187.37     12.24 o 
  -7   3   7       71.37       64.49      8.48 o 
  -6   3   7      423.73      419.18     21.29 o 
  -5   3   7        2.36       -2.07      5.17 o 
  -4   3   7        0.39        0.56      2.85 o 
  -3   3   7      144.33      140.46     10.32 o 
  -2   3   7        6.36        6.51      1.80 o 
  -1   3   7      177.32      177.21      5.78 o 
   0   3   7        2.94        4.33      4.25 o 
   1   3   7      227.04      215.60      9.69 o 
   2   3   7      281.13      280.27     11.85 o 
   3   3   7      357.70      387.90     15.85 o 
   4   3   7       10.29        5.66      4.39 o 
   5   3   7      450.87      400.09     12.62 o 
   6   3   7        2.76        2.77      3.36 o 
   7   3   7      189.83      190.81     18.75 o 
   8   3   7       19.27       13.50      6.89 o 
   9   3   7      205.07      201.05     22.91 o 
  10   3   7        6.75        8.32      3.66 o 
  11   3   7        6.87        9.06      4.66 o 
  12   3   7      212.21      230.50     21.47 o 
  13   3   7      218.69      259.14     54.65 o 
  14   3   7        0.49        3.90      2.93 o 
 -12   4   7        9.12       10.11      4.31 o 
 -11   4   7        2.45        0.35      3.77 o 
 -10   4   7        2.46        2.68      2.26 o 
  -9   4   7       32.35       27.29      7.32 o 
  -8   4   7       10.47        7.90      4.60 o 
  -7   4   7       21.07       25.04      7.73 o 
  -6   4   7      955.53      971.18     38.87 o 
  -5   4   7        3.07        2.96      4.43 o 
  -4   4   7      306.85      289.75     16.44 o 
  -3   4   7      689.13      684.10     23.45 o 
  -2   4   7        1.26        1.96      0.92 o 
  -1   4   7      129.02      128.75      4.79 o 
   0   4   7        5.94        6.21      2.70 o 
   1   4   7      612.38      580.75     15.96 o 
   2   4   7      236.12      275.43     12.09 o 
   3   4   7       77.34       77.52      9.10 o 
   4   4   7       14.16       13.92      5.94 o 
   5   4   7      960.33     1004.29     28.20 o 
   6   4   7      162.54      167.26     18.17 o 
   7   4   7        4.98        4.06      2.94 o 
   8   4   7      215.26      194.72     28.94 o 
   9   4   7        6.12        4.75      3.12 o 
  10   4   7      490.27      459.70     41.84 o 
  11   4   7       43.21       40.31      7.93 o 
  12   4   7      238.28      236.79     55.61 o 
  13   4   7       28.29       25.62      7.54 o 
  14   4   7       17.60       11.74      6.63 o 
 -11   5   7       18.63       21.96      5.91 o 
 -10   5   7       97.14       93.18     11.31 o 
  -9   5   7       29.09       28.60      9.15 o 
  -8   5   7      596.15      616.67     39.87 o 
  -7   5   7      322.12      284.83     21.65 o 
  -6   5   7      661.44      705.34     40.66 o 
  -5   5   7       28.50       30.46      9.81 o 
  -4   5   7      815.50      813.15     26.57 o 
  -3   5   7        2.31        0.63      2.45 o 
  -2   5   7        0.62       -0.18      0.54 o 
  -1   5   7        0.21        1.94      1.52 o 
   0   5   7       53.14       48.05      4.54 o 
   1   5   7      886.00      913.21     29.44 o 
   2   5   7      124.72      128.23      9.18 o 
   3   5   7      107.91      112.42     12.93 o 
   4   5   7     1391.00     1614.24     33.40 o 
   5   5   7      193.82      171.44     12.87 o 
   6   5   7      416.49      446.79     21.31 o 
   7   5   7      538.66      572.35     27.27 o 
   8   5   7        0.05        7.98      7.34 o 
   9   5   7      117.36      108.86      8.25 o 
  10   5   7      183.01      192.64     24.13 o 
  11   5   7      147.48      153.54     17.27 o 
  12   5   7      132.22      117.69     17.86 o 
  13   5   7       17.32       14.31      6.41 o 
  14   5   7        4.43        6.20      4.98 o 
 -11   6   7       11.39        7.84      5.14 o 
 -10   6   7       20.04       22.48      8.15 o 
  -9   6   7       91.43       77.84     10.97 o 
  -8   6   7        0.04       -3.42      6.85 o 
  -7   6   7       56.58       45.27     11.83 o 
  -6   6   7        3.83        2.75      3.90 o 
  -5   6   7      328.52      310.48     20.90 o 
  -4   6   7       27.82       35.97      9.41 o 
  -3   6   7       10.26        9.08      6.94 o 
  -2   6   7        6.33        7.06      1.64 o 
  -1   6   7      360.02      416.58      9.18 o 
   0   6   7      379.46      407.75     10.07 o 
   1   6   7      355.48      370.67     10.96 o 
   2   6   7        8.40        3.34      5.18 o 
   3   6   7     1644.37     1847.43     33.70 o 
   4   6   7      712.04      652.03     24.70 o 
   5   6   7      372.57      353.81     19.61 o 
   6   6   7        0.10       -2.22      5.94 o 
   7   6   7      616.47      710.92     32.19 o 
   8   6   7      251.84      292.91     23.09 o 
   9   6   7      381.55      458.23     32.73 o 
  10   6   7       17.74       21.32      6.06 o 
  11   6   7      108.93      100.81     26.20 o 
  12   6   7       69.99       50.66      8.05 o 
  13   6   7        4.39        4.02      2.42 o 
  14   6   7       39.56       29.99     15.86 o 
 -11   7   7       23.86       32.82      9.20 o 
 -10   7   7       31.60       41.14     10.65 o 
  -9   7   7        3.39        0.02      5.53 o 
  -8   7   7       65.81       47.37     14.28 o 
  -7   7   7       17.40       13.82      9.49 o 
  -6   7   7       91.11       74.69     12.39 o 
  -5   7   7       39.30       38.22      8.38 o 
  -4   7   7      114.81      106.92     18.30 o 
  -3   7   7      142.65      142.66     13.18 o 
  -2   7   7        4.22        3.71      1.52 o 
  -1   7   7      767.56      812.35     36.19 o 
   0   7   7       81.60      100.59      6.09 o 
   1   7   7       18.51       24.24      4.05 o 
   2   7   7      134.61      153.24     10.48 o 
   3   7   7        0.35       -1.66      5.40 o 
   4   7   7     1942.92     2254.88     42.55 o 
   5   7   7        2.49       -1.33      6.35 o 
   6   7   7     1478.15     1518.18     48.00 o 
   7   7   7        1.67        1.55      4.66 o 
   8   7   7       66.33       63.53     12.34 o 
   9   7   7       11.65        3.09      3.87 o 
  10   7   7        7.00        8.54      4.99 o 
  11   7   7        0.03        6.22      4.80 o 
  12   7   7        8.21       12.76      4.69 o 
  13   7   7        6.87        4.04      3.94 o 
  14   7   7       21.90       13.39     12.88 o 
 -10   8   7        0.71        1.19      3.63 o 
  -9   8   7        1.74        5.76      5.73 o 
  -8   8   7        7.68        6.07      7.80 o 
  -7   8   7       45.00       50.14     11.67 o 
  -6   8   7       19.26       18.74      8.57 o 
  -5   8   7        2.52        6.42      7.29 o 
  -4   8   7       22.79       23.45      8.93 o 
  -3   8   7       16.78       15.91      7.19 o 
  -2   8   7        0.51        2.30      1.54 o 
  -1   8   7      195.99      204.15      9.72 o 
   0   8   7       19.47       12.23      3.68 o 
   1   8   7        1.88        1.58      1.86 o 
   2   8   7        0.30       -0.15      1.67 o 
   3   8   7       21.22       18.79      9.12 o 
   4   8   7      404.73      432.72     21.09 o 
   5   8   7      155.90      159.30     15.04 o 
   6   8   7      304.51      320.78     22.64 o 
   7   8   7        3.62       10.45      6.89 o 
   8   8   7        5.59        6.66      5.51 o 
   9   8   7        3.63        5.07      6.04 o 
  10   8   7        3.49       12.98      7.77 o 
  11   8   7       86.58       73.32     13.74 o 
  12   8   7        9.29       11.52      5.73 o 
  13   8   7       18.03       33.35     10.91 o 
  -9   9   7        0.36        1.46      5.59 o 
  -8   9   7       23.24       28.55     11.88 o 
  -7   9   7        7.08        4.38      4.51 o 
  -6   9   7        0.00       -2.50      7.16 o 
  -5   9   7      102.91       83.82     14.23 o 
  -4   9   7       11.36        3.74      5.78 o 
  -3   9   7       49.61       41.33     10.58 o 
  -2   9   7       10.60       10.23      2.89 o 
  -1   9   7        1.71        1.91      2.39 o 
   0   9   7       34.94       33.39      4.72 o 
   1   9   7        0.12        2.56      2.48 o 
   2   9   7      338.20      332.21     12.86 o 
   3   9   7       25.46       20.63      5.77 o 
   4   9   7        0.38        2.07      4.46 o 
   5   9   7       47.41       51.47     10.32 o 
   6   9   7      137.94      123.66     13.77 o 
   7   9   7      202.33      196.88     18.17 o 
   8   9   7        0.65        5.86      4.99 o 
   9   9   7        1.26        5.94      4.56 o 
  10   9   7       35.91       50.73     12.31 o 
  11   9   7      135.16      154.64     23.12 o 
  12   9   7        0.13        5.58      6.35 o 
  13   9   7       13.42       10.02      5.94 o 
  -9  10   7       11.75       11.44      7.49 o 
  -8  10   7        3.00        7.85      7.62 o 
  -7  10   7        7.19        8.16      8.72 o 
  -6  10   7       98.49       81.57     14.91 o 
  -5  10   7      109.03       92.26     13.30 o 
  -4  10   7       48.43       40.82     18.81 o 
  -3  10   7      294.02      284.33     22.92 o 
  -2  10   7       19.21       12.52      5.40 o 
  -1  10   7        6.99        3.34      2.10 o 
   0  10   7      188.12      179.74     10.28 o 
   1  10   7       14.78       15.01      4.06 o 
   2  10   7      248.01      230.93     13.81 o 
   3  10   7      306.21      288.99     19.51 o 
   4  10   7     1493.28     1497.19     59.35 o 
   5  10   7       47.70       53.72     10.10 o 
   6  10   7       21.76       28.52      9.21 o 
   7  10   7        0.76        3.04      4.67 o 
   8  10   7       24.50       38.17     11.40 o 
   9  10   7        0.76        3.67      3.55 o 
  10  10   7       11.04       10.79      6.17 o 
  11  10   7       84.44       80.84     14.86 o 
  12  10   7        3.99        8.75      7.36 o 
  13  10   7        5.55        8.23      7.36 o 
  -8  11   7       20.80       29.90     16.88 o 
  -7  11   7       12.54       16.59      9.40 o 
  -6  11   7        1.77        7.32      8.57 o 
  -5  11   7      155.05      143.71     19.70 o 
  -4  11   7        2.27        2.90      4.95 o 
  -3  11   7      392.05      402.02     35.02 o 
  -2  11   7       80.27       83.59     15.15 o 
  -1  11   7        9.96       10.20      3.05 o 
   0  11   7        0.02        3.92      3.07 o 
   1  11   7       50.46       42.87      5.80 o 
   2  11   7        7.63        3.94      2.15 o 
   3  11   7      836.75      841.82     32.21 o 
   4  11   7      292.09      266.55     23.38 o 
   5  11   7      120.79      102.71     10.55 o 
   6  11   7      135.66      126.12     15.62 o 
   7  11   7       86.11       88.46     14.63 o 
   8  11   7        0.95        5.71      4.56 o 
   9  11   7       15.60       21.44      9.08 o 
  10  11   7        7.60       11.22      7.32 o 
  11  11   7       13.29       25.95     11.58 o 
  12  11   7        1.46       -0.20      8.56 o 
  -7  12   7        1.10        3.83      6.81 o 
  -6  12   7        7.13        8.47      4.59 o 
  -5  12   7       14.82        8.46      7.49 o 
  -4  12   7       34.40       25.54     11.95 o 
  -3  12   7      217.99      203.21     22.97 o 
  -2  12   7       13.19        7.90      5.50 o 
  -1  12   7       61.66       60.44     11.50 o 
   0  12   7      103.44      112.39      9.98 o 
   1  12   7        1.21        2.33      2.08 o 
   2  12   7      169.53      167.56     11.85 o 
   3  12   7       27.53       26.56      5.49 o 
   4  12   7        9.30       10.35      3.17 o 
   5  12   7       74.56       59.94      7.89 o 
   6  12   7       73.37       57.28      8.50 o 
   7  12   7       51.13       29.16      7.80 o 
   8  12   7       14.71       21.21     10.04 o 
   9  12   7        0.63        5.35      4.54 o 
  10  12   7       33.49       34.37     10.27 o 
  11  12   7       55.38       65.19     16.78 o 
  -6  13   7        1.09       -1.74      7.85 o 
  -5  13   7        6.78        7.22      6.71 o 
  -4  13   7       27.88       25.72     10.83 o 
  -3  13   7       29.87       26.57     10.86 o 
  -2  13   7       31.58       30.67     10.47 o 
  -1  13   7        9.00        3.95      5.66 o 
   0  13   7       67.57       65.91      8.08 o 
   1  13   7       85.25       89.10      9.16 o 
   2  13   7       51.08       49.93      7.13 o 
   3  13   7       41.73       36.37      6.43 o 
   4  13   7       40.13       37.99      6.32 o 
   5  13   7       59.26       65.75      9.94 o 
   6  13   7       43.21       33.48      6.85 o 
   7  13   7        0.22        2.82      3.75 o 
   8  13   7        2.99        5.41      2.74 o 
   9  13   7       25.67       27.73     12.93 o 
  10  13   7       15.58       13.10      8.56 o 
  11  13   7        0.72        3.62      5.48 o 
  -5  14   7        1.15        4.71      7.19 o 
  -4  14   7        0.24        2.16      4.66 o 
  -3  14   7        4.59        5.56      3.83 o 
  -2  14   7       63.47       50.65     13.06 o 
  -1  14   7       30.99       29.40     11.93 o 
   0  14   7       19.00       12.36      8.69 o 
   1  14   7        0.01        4.53      3.19 o 
   2  14   7        0.72        2.00      2.40 o 
   3  14   7       51.90       56.63      8.42 o 
   4  14   7        7.91        5.25      3.74 o 
   5  14   7        1.11        1.37      3.70 o 
   6  14   7       23.14       15.42      5.03 o 
   7  14   7       16.56       24.39      7.01 o 
   8  14   7       14.55        7.91      4.22 o 
   9  14   7        0.74        2.81      2.98 o 
  10  14   7        4.55        3.32      3.38 o 
  -3  15   7       82.79       81.48     21.34 o 
  -2  15   7       28.39       25.49     12.01 o 
  -1  15   7        6.87        2.85      2.52 o 
   0  15   7       44.75       37.37     11.09 o 
   1  15   7        0.44        4.63      3.62 o 
   2  15   7        8.59        4.51      2.79 o 
   3  15   7       15.63       16.56      5.78 o 
   4  15   7       46.03       37.31      7.59 o 
   5  15   7       56.57       62.03     10.55 o 
   6  15   7        9.43       14.99      4.82 o 
   7  15   7       15.56       11.76      4.22 o 
   8  15   7       12.73       11.44      4.75 o 
  -1  16   7        0.00        3.03      4.56 o 
   0  16   7        8.18        5.48      6.32 o 
   1  16   7       14.38        9.03      7.37 o 
   2  16   7        1.51        3.55      2.59 o 
   3  16   7        3.73        4.03      2.68 o 
   4  16   7        1.51        0.65      2.80 o 
   5  16   7        7.67        7.44      3.58 o 
   6  16   7       41.92       37.13      8.48 o 
   7  16   7        0.00        2.90      2.38 o 
  -4 -12   8        2.82        4.66      6.81 o 
  -3 -12   8       62.37       83.06     19.93 o 
  -2 -12   8        4.38        4.20      3.72 o 
  -1 -12   8        0.02        3.16      6.53 o 
   0 -12   8        0.01       -3.23      5.97 o 
   1 -12   8        5.22        1.55      6.52 o 
   2 -12   8       16.90       16.19      7.45 o 
  -6 -11   8        6.41        7.71      6.75 o 
  -5 -11   8        0.76        4.13      4.39 o 
  -4 -11   8       14.41        8.34      6.94 o 
  -3 -11   8       76.12      128.03     27.97 o 
  -2 -11   8        8.29       14.73      7.67 o 
  -1 -11   8        8.58        9.53     10.02 o 
   0 -11   8       40.20       63.22     16.57 o 
   1 -11   8       23.67       24.25     10.73 o 
   2 -11   8        2.21        4.25      6.15 o 
   3 -11   8        8.28        9.38      7.70 o 
   4 -11   8        2.51        5.56      6.99 o 
  -8 -10   8        1.21        6.20      3.90 o 
  -7 -10   8        2.87        7.89      5.97 o 
  -6 -10   8       73.32       84.84     13.24 o 
  -5 -10   8       17.09       14.28      4.85 o 
  -4 -10   8       10.42       20.95      6.77 o 
  -3 -10   8        0.65        5.12      4.38 o 
  -2 -10   8        1.34        6.10      3.37 o 
  -1 -10   8        3.92        6.65      4.56 o 
   0 -10   8        9.13       12.83     11.42 o 
   1 -10   8        1.70        3.85      6.07 o 
   2 -10   8        0.04        5.23      8.79 o 
   3 -10   8        0.49        2.57      8.77 o 
   4 -10   8        2.24        5.56     10.10 o 
   5 -10   8       40.42       58.03      9.68 o 
   6 -10   8        0.56       -2.02      3.68 o 
  -9  -9   8       35.98       43.29     11.02 o 
  -8  -9   8        4.07        9.17      6.77 o 
  -7  -9   8        0.03        1.30      3.71 o 
  -6  -9   8        0.59        4.38      4.29 o 
  -5  -9   8       26.43       23.58      5.98 o 
  -4  -9   8        6.80        6.96      4.46 o 
  -3  -9   8       22.33       21.41      6.32 o 
  -2  -9   8       61.98       76.48     12.39 o 
  -1  -9   8        0.19        6.12      6.66 o 
   0  -9   8       27.64       40.05     16.34 o 
   1  -9   8       43.57       48.67     13.28 o 
   2  -9   8        9.33        9.97      7.29 o 
   3  -9   8        3.10        2.90      2.84 o 
   4  -9   8       87.12      105.85     12.41 o 
   5  -9   8        1.04        6.81      3.11 o 
   6  -9   8       39.31       41.91      8.97 o 
   7  -9   8       67.43       95.05     22.09 o 
 -10  -8   8        5.13        4.70      3.32 o 
  -9  -8   8        0.03        2.72      3.26 o 
  -8  -8   8       14.55       20.84      4.79 o 
  -7  -8   8       36.07       31.83      6.67 o 
  -6  -8   8        0.03        1.71      3.34 o 
  -5  -8   8        9.25        4.73      3.85 o 
  -4  -8   8        0.40        3.21      2.53 o 
  -3  -8   8       14.07       10.93      4.56 o 
  -2  -8   8      190.98      191.47     22.07 o 
  -1  -8   8        0.00        3.29      3.85 o 
   0  -8   8      175.84      149.09     15.83 o 
   1  -8   8       11.41       19.94      7.54 o 
   2  -8   8        0.44        4.49      2.61 o 
   3  -8   8       25.79       26.20      6.41 o 
   4  -8   8        2.02        5.48      2.90 o 
   5  -8   8       21.95       23.80      6.15 o 
   6  -8   8        0.74        4.60      3.37 o 
   7  -8   8       21.99       20.12      6.53 o 
   8  -8   8        2.67        6.35      2.29 o 
 -10  -7   8        6.05       11.29     11.24 o 
  -9  -7   8        0.02        1.97      2.80 o 
  -8  -7   8        2.65        2.93      3.03 o 
  -7  -7   8        0.16        3.08      3.29 o 
  -6  -7   8       67.01       72.26      8.84 o 
  -5  -7   8      209.60      193.47     14.67 o 
  -4  -7   8      294.37      271.23     15.64 o 
  -3  -7   8        1.63        3.06      3.39 o 
  -2  -7   8      115.02      112.41     11.76 o 
  -1  -7   8      637.13      584.13     22.41 o 
   0  -7   8       82.38       80.97     13.10 o 
   1  -7   8        7.37        3.71      2.30 o 
   2  -7   8       22.55       13.47      4.60 o 
   3  -7   8       89.09       74.85      8.58 o 
   4  -7   8        3.22        3.30      3.83 o 
   5  -7   8        6.13        4.13      3.65 o 
   6  -7   8       77.31       91.76     11.32 o 
   7  -7   8        6.30        8.49      4.79 o 
   8  -7   8        2.66        6.00      4.90 o 
   9  -7   8       17.76       22.91      7.32 o 
 -11  -6   8       11.75       10.74      8.56 o 
 -10  -6   8       17.30       16.13     14.73 o 
  -9  -6   8        3.70        2.61      2.00 o 
  -8  -6   8        2.88        3.76      2.51 o 
  -7  -6   8       14.13       14.79      3.62 o 
  -6  -6   8       25.19       21.97      4.79 o 
  -5  -6   8      146.43      147.58     10.96 o 
  -4  -6   8      227.71      212.33     12.85 o 
  -3  -6   8      920.92      964.80     35.85 o 
  -2  -6   8      144.41      161.64     10.00 o 
  -1  -6   8        0.07        2.01      2.57 o 
   0  -6   8       23.70       18.80      2.94 o 
   1  -6   8       70.77       69.88      6.69 o 
   2  -6   8      646.67      617.16     25.23 o 
   3  -6   8      168.10      135.74     11.34 o 
   4  -6   8       52.57       49.93      8.42 o 
   5  -6   8       91.62       76.93      8.81 o 
   6  -6   8      101.45       86.75     19.76 o 
   7  -6   8        4.89        7.78      4.80 o 
   8  -6   8        5.91        4.44      3.79 o 
   9  -6   8        6.50       13.53      9.14 o 
  10  -6   8       27.81       19.15      8.33 o 
 -11  -5   8        1.10        4.82      7.09 o 
 -10  -5   8        6.38        6.09      8.26 o 
  -9  -5   8       17.28       16.55      9.46 o 
  -8  -5   8       17.59       20.23      4.86 o 
  -7  -5   8       13.27       16.08      4.43 o 
  -6  -5   8      103.20       87.76      8.32 o 
  -5  -5   8      299.66      274.38     12.95 o 
  -4  -5   8      151.36      163.55     19.38 o 
  -3  -5   8       64.89       74.58      7.33 o 
  -2  -5   8       91.14       94.85     10.25 o 
  -1  -5   8      396.40      402.08     14.19 o 
   0  -5   8      122.09      118.02      5.45 o 
   1  -5   8       14.42       12.67      3.73 o 
   2  -5   8     1051.99     1011.42     27.29 o 
   3  -5   8        4.36        3.03      4.02 o 
   4  -5   8      205.72      224.52     14.09 o 
   5  -5   8       50.58       39.41      7.23 o 
   6  -5   8       26.02       17.71      6.31 o 
   7  -5   8       80.76       74.54     13.10 o 
   8  -5   8       14.27       18.21      4.48 o 
   9  -5   8        0.13       -2.69      4.04 o 
  10  -5   8        0.58        3.68      3.21 o 
  11  -5   8        0.43        2.62      5.07 o 
 -11  -4   8       13.81       10.61      9.56 o 
 -10  -4   8       61.04       41.27     14.86 o 
  -9  -4   8       23.74       10.83     10.07 o 
  -8  -4   8       11.47       17.59      4.92 o 
  -7  -4   8       12.82        8.56      3.41 o 
  -6  -4   8       11.16        5.84      3.27 o 
  -5  -4   8      339.56      321.78     16.44 o 
  -4  -4   8        2.62        6.37      3.79 o 
  -3  -4   8        2.47        7.15      4.12 o 
  -2  -4   8      313.74      321.32     12.84 o 
  -1  -4   8      505.89      484.43     23.69 o 
   0  -4   8       21.70       15.65      2.99 o 
   1  -4   8       82.79       79.79      4.80 o 
   2  -4   8     1862.29     1993.82     58.14 o 
   3  -4   8      127.48      121.82     11.00 o 
   4  -4   8      311.95      296.86     21.84 o 
   5  -4   8      311.17      301.89     22.80 o 
   6  -4   8      302.96      265.05     17.21 o 
   7  -4   8      126.12      126.12     11.51 o 
   8  -4   8        7.30       12.09      6.78 o 
   9  -4   8        0.16        3.58      2.81 o 
  10  -4   8        8.44        8.51      4.47 o 
  11  -4   8       15.52       14.28      4.67 o 
 -12  -3   8        2.13        2.55      7.42 o 
 -11  -3   8      123.32       93.77     20.80 o 
 -10  -3   8        1.46        1.65      3.87 o 
  -9  -3   8       36.64       39.10     11.37 o 
  -8  -3   8        0.01       -1.72      2.62 o 
  -7  -3   8       41.19       30.87      6.46 o 
  -6  -3   8      170.89      149.39      9.91 o 
  -5  -3   8       34.67       32.27      4.62 o 
  -4  -3   8        5.22        5.02      3.28 o 
  -3  -3   8       66.75       65.50      6.31 o 
  -2  -3   8      455.22      486.69     14.75 o 
  -1  -3   8       98.21       88.63      6.96 o 
   0  -3   8      374.21      374.27     20.57 o 
   1  -3   8      223.02      219.71      6.65 o 
   2  -3   8     1389.60     1368.42     37.62 o 
   3  -3   8       76.95       71.60      8.01 o 
   4  -3   8      426.25      396.05     24.09 o 
   5  -3   8      513.89      499.09     19.52 o 
   6  -3   8       35.54       39.87      7.26 o 
   7  -3   8      172.51      153.38     10.89 o 
   8  -3   8       86.02       79.94      9.73 o 
   9  -3   8       66.45       84.17      9.27 o 
  10  -3   8        2.74        5.50      2.84 o 
  11  -3   8        3.10        2.60      3.93 o 
  12  -3   8        1.77        4.45      3.82 o 
 -12  -2   8        0.25       -4.52      9.02 o 
 -11  -2   8       11.46       10.55      9.43 o 
 -10  -2   8       11.15       15.43      7.55 o 
  -9  -2   8      193.68      171.21     18.46 o 
  -8  -2   8        9.55       14.46      6.42 o 
  -7  -2   8       21.84       22.16      4.35 o 
  -6  -2   8      283.37      308.33     13.74 o 
  -5  -2   8        8.53        7.28      4.05 o 
  -4  -2   8       83.79       84.41      7.12 o 
  -3  -2   8       36.93       33.07      2.50 o 
  -2  -2   8       68.56       64.72      3.57 o 
  -1  -2   8       37.40       25.19      4.31 o 
   0  -2   8        8.58       15.14      3.41 o 
   1  -2   8        0.04        0.71      1.25 o 
   2  -2   8       14.43       16.63      1.99 o 
   3  -2   8        7.57        2.12      1.82 o 
   4  -2   8       83.55       82.75      7.25 o 
   5  -2   8        1.92        0.91      3.45 o 
   6  -2   8       57.60       55.77      7.79 o 
   7  -2   8      328.73      330.14     26.57 o 
   8  -2   8      258.62      257.16     26.98 o 
   9  -2   8      167.44      183.70     23.55 o 
  10  -2   8       64.47       60.18      8.03 o 
  11  -2   8        2.60        6.35      3.92 o 
  12  -2   8        1.21        4.02      2.57 o 
 -12  -1   8        7.80        5.33      7.78 o 
 -11  -1   8      114.75      115.51     25.59 o 
 -10  -1   8       15.08       10.79      7.59 o 
  -9  -1   8        4.08        4.20      5.20 o 
  -8  -1   8       65.87       57.66     13.28 o 
  -7  -1   8      105.18       95.91     12.64 o 
  -6  -1   8      602.71      581.57     23.27 o 
  -5  -1   8        0.41        3.05      2.23 o 
  -4  -1   8      111.84      113.86      5.05 o 
  -3  -1   8      175.60      187.67      5.99 o 
  -2  -1   8      434.20      461.50      8.42 o 
  -1  -1   8      116.02      137.17      9.89 o 
   0  -1   8      867.51      952.11     15.74 o 
   1  -1   8       86.96       61.86      4.32 o 
   2  -1   8       51.32       64.57      5.33 o 
   3  -1   8       12.29       23.85      4.57 o 
   4  -1   8      141.21      163.75      9.52 o 
   5  -1   8      109.48       95.81      8.65 o 
   6  -1   8        0.87        7.27      6.15 o 
   7  -1   8        1.71       11.38      4.17 o 
   8  -1   8      323.87      346.74     29.47 o 
   9  -1   8        0.10        0.63      3.22 o 
  10  -1   8       55.65       57.26      8.65 o 
  11  -1   8       55.94       71.94     16.18 o 
  12  -1   8       12.39       10.75      5.68 o 
  13  -1   8        0.23        1.34      7.80 o 
 -12   0   8       19.18       20.37      6.63 o 
 -11   0   8        1.18       -3.70      9.59 o 
 -10   0   8        6.33        9.07      4.59 o 
  -9   0   8       34.89       44.18     16.85 o 
  -8   0   8        4.96        3.09      4.31 o 
  -7   0   8       34.72       28.82      4.81 o 
  -6   0   8     1019.31     1143.75     46.83 o 
  -5   0   8      748.49      827.96     40.70 o 
  -4   0   8        0.04        2.02      1.76 o 
  -3   0   8        9.60       15.86      3.37 o 
  -2   0   8       12.41       12.91      2.44 o 
  -1   0   8       30.94       42.00      4.70 o 
   0   0   8      334.67      357.14     20.17 o 
   1   0   8     1018.64     1010.37     35.05 o 
   2   0   8       32.28       30.53      4.53 o 
   3   0   8       86.23       80.24      6.59 o 
   4   0   8      594.16      557.49     14.84 o 
   5   0   8       95.18       85.04     17.18 o 
   6   0   8        0.98        0.81      3.40 o 
   7   0   8      357.21      315.09     38.75 o 
   8   0   8      554.80      515.79     65.19 o 
   9   0   8      110.62      103.52     10.46 o 
  10   0   8       82.31       65.35      9.70 o 
  11   0   8      227.02      232.80     21.38 o 
  12   0   8       21.42       21.05      7.89 o 
  13   0   8        2.91        1.24      4.10 o 
 -12   1   8       51.00       49.59     17.49 o 
 -11   1   8        9.57       11.09     13.13 o 
 -10   1   8       37.15       38.68     14.92 o 
  -9   1   8        9.76       11.52      9.20 o 
  -8   1   8       20.45       15.87      4.79 o 
  -7   1   8        5.76        9.32      3.44 o 
  -6   1   8      168.35      180.30     21.37 o 
  -5   1   8      270.57      271.51      7.92 o 
  -4   1   8      320.29      329.59      8.28 o 
  -3   1   8       11.44       10.33      2.17 o 
  -2   1   8      447.15      448.12      9.96 o 
  -1   1   8      331.23      400.19     13.84 o 
   0   1   8      682.81      651.70     23.84 o 
   1   1   8      496.91      529.67     21.92 o 
   2   1   8       40.83       27.30      5.56 o 
   3   1   8       53.93       43.17      5.42 o 
   4   1   8      679.28      695.47     29.15 o 
   5   1   8      363.54      364.81     44.65 o 
   6   1   8      374.50      376.77     26.76 o 
   7   1   8      771.48      771.84     37.74 o 
   8   1   8       75.06       65.09      7.53 o 
   9   1   8       59.55       55.94      8.15 o 
  10   1   8        1.23        4.75      6.44 o 
  11   1   8       63.59       56.19      9.67 o 
  12   1   8       31.28       33.27      7.59 o 
  13   1   8        1.29        2.26      5.07 o 
 -12   2   8        4.49       10.51      9.66 o 
 -11   2   8        0.20        5.48      6.96 o 
 -10   2   8        6.46        7.12      6.58 o 
  -9   2   8       10.93       10.55      5.14 o 
  -8   2   8        0.96        3.14      3.47 o 
  -7   2   8       29.82       24.48     11.97 o 
  -6   2   8        0.82        5.64      3.54 o 
  -5   2   8        0.17        2.24      3.12 o 
  -4   2   8      135.35      133.18      4.62 o 
  -3   2   8       26.85       30.08      3.04 o 
  -2   2   8        7.05        7.34      1.78 o 
  -1   2   8        0.59        0.60      1.60 o 
   0   2   8     1169.80     1119.39     34.87 o 
   1   2   8     3705.60     3867.34     39.47 o 
   3   2   8        3.30       -4.26      5.13 o 
   4   2   8      274.69      324.37     11.41 o 
   5   2   8       88.19       76.43      6.91 o 
   6   2   8       20.18       14.98      4.15 o 
   7   2   8       33.65       30.32      6.66 o 
   8   2   8       25.20       30.75      6.66 o 
   9   2   8       32.71       23.24      5.89 o 
  10   2   8       23.54       25.25     10.04 o 
  11   2   8       13.68       13.86      5.56 o 
  12   2   8       35.43       38.92      7.58 o 
  13   2   8       11.18       11.11      6.87 o 
 -11   3   8        0.99       -0.69      8.47 o 
 -10   3   8        8.12        5.50      4.24 o 
  -9   3   8        0.21        0.84      2.71 o 
  -8   3   8        3.75        7.62      4.12 o 
  -7   3   8        2.33        3.11      3.49 o 
  -6   3   8       98.82       99.99      8.46 o 
  -5   3   8       24.80       20.44      5.82 o 
  -4   3   8        0.22        2.57      3.57 o 
  -3   3   8      206.30      220.89      5.73 o 
  -2   3   8      879.65     1067.85     14.64 o 
  -1   3   8      465.64      457.37     10.22 o 
   0   3   8     1296.85     1402.91     41.53 o 
   1   3   8      440.76      519.85     19.91 o 
   3   3   8      330.14      319.91     15.37 o 
   4   3   8      775.26      800.28     23.99 o 
   5   3   8      486.06      499.07     21.54 o 
   6   3   8        3.94        6.29      3.13 o 
   7   3   8      245.62      226.73     24.86 o 
   8   3   8        3.85        8.09      5.45 o 
   9   3   8       60.52       56.01      7.79 o 
  10   3   8        5.18       12.08      5.46 o 
  11   3   8        5.89        5.75      4.78 o 
  12   3   8       11.17        7.16      4.82 o 
  13   3   8      148.73      123.74     18.54 o 
  14   3   8       45.85       39.88     21.57 o 
 -11   4   8       12.95        9.94      6.73 o 
 -10   4   8        3.50        9.81      4.81 o 
  -9   4   8        4.59        2.08      2.86 o 
  -8   4   8      472.36      485.53     28.83 o 
  -7   4   8       17.48       19.22      5.93 o 
  -6   4   8        0.09       -0.87      5.68 o 
  -5   4   8      398.86      427.41     23.12 o 
  -4   4   8       46.62       43.16      9.89 o 
  -3   4   8        3.28        5.92      5.41 o 
  -2   4   8       11.13       12.91      2.06 o 
  -1   4   8      369.16      351.94     16.20 o 
   0   4   8      607.48      635.93     16.97 o 
   1   4   8     1098.95     1089.77     34.06 o 
   2   4   8        4.26       10.12      3.62 o 
   3   4   8      124.42      126.44     10.07 o 
   4   4   8        9.24        6.35      5.51 o 
   5   4   8      123.41      111.22     11.50 o 
   6   4   8      124.26      131.08     13.56 o 
   7   4   8       18.30       18.13      5.39 o 
   8   4   8       78.16       80.37      9.44 o 
   9   4   8        4.66        5.09      3.03 o 
  10   4   8      118.94      105.05     15.65 o 
  11   4   8      112.31      116.23     42.20 o 
  12   4   8       26.90       23.33      7.05 o 
  13   4   8       95.16      100.98     18.73 o 
  14   4   8        2.02        6.09      4.45 o 
 -11   5   8       22.10       16.07      5.14 o 
 -10   5   8        2.12        5.91      2.98 o 
  -9   5   8       92.20       81.65     11.46 o 
  -8   5   8      219.49      254.85     15.68 o 
  -7   5   8       31.10       39.98      9.40 o 
  -6   5   8      117.69      105.18     13.20 o 
  -5   5   8      215.25      219.19     17.00 o 
  -4   5   8       84.63       84.15     11.85 o 
  -3   5   8      211.61      162.57     13.00 o 
  -2   5   8      308.18      315.53     20.00 o 
  -1   5   8       95.01       86.81      6.64 o 
   0   5   8      228.07      228.98      7.92 o 
   1   5   8        6.41        4.69      3.44 o 
   2   5   8      341.28      394.23     14.66 o 
   3   5   8      248.24      256.49     13.84 o 
   4   5   8       92.45      115.21     13.00 o 
   5   5   8      224.17      248.28     15.14 o 
   6   5   8       12.39        7.04      6.63 o 
   7   5   8       42.60       39.47      9.63 o 
   8   5   8      391.52      440.13     32.12 o 
   9   5   8       28.15       36.96     10.14 o 
  10   5   8       17.54       14.11      7.28 o 
  11   5   8       18.84       11.50      6.13 o 
  12   5   8       10.37        9.36     10.52 o 
  13   5   8       36.12       28.60      7.93 o 
  14   5   8        5.44        3.12      2.45 o 
 -11   6   8       21.08       32.55      9.58 o 
 -10   6   8      105.10       86.99     14.26 o 
  -9   6   8      468.63      492.13     22.37 o 
  -8   6   8       17.83       15.80      8.33 o 
  -7   6   8      250.33      254.98     25.06 o 
  -6   6   8      128.33      147.96     15.20 o 
  -5   6   8        4.62       -0.49      6.57 o 
  -4   6   8      618.11      622.43     30.79 o 
  -3   6   8      120.27      128.61     13.77 o 
  -2   6   8        3.26        4.31      1.29 o 
  -1   6   8     2046.48     2221.06     21.62 o 
   0   6   8      114.14      117.42      6.00 o 
   1   6   8      227.54      244.09      9.57 o 
   2   6   8      600.02      651.01     19.09 o 
   3   6   8      302.98      278.99     14.91 o 
   4   6   8      167.32      199.22     14.10 o 
   5   6   8       35.65       25.93      7.96 o 
   6   6   8      112.88      102.82     11.72 o 
   7   6   8      830.36      984.87     41.45 o 
   8   6   8        1.13       -1.27      8.39 o 
   9   6   8      149.27      161.06     19.07 o 
  10   6   8       27.14       19.35     10.88 o 
  11   6   8       87.08      101.85     16.03 o 
  12   6   8        7.17        4.34      4.59 o 
  13   6   8        8.81        9.68      7.08 o 
 -10   7   8        4.43        9.26      4.76 o 
  -9   7   8        0.18        1.84      4.68 o 
  -8   7   8       21.25       18.61      8.79 o 
  -7   7   8       80.96       75.90     12.16 o 
  -6   7   8      153.30      135.39     16.01 o 
  -5   7   8        4.40       -0.36      6.65 o 
  -4   7   8        5.80        4.38      7.32 o 
  -3   7   8       20.09       18.15      7.82 o 
  -2   7   8       52.37       52.94      3.70 o 
  -1   7   8      459.70      489.08     25.42 o 
   0   7   8        0.92        4.41      2.70 o 
   1   7   8       66.62       56.24      5.17 o 
   2   7   8       95.02       88.81      8.51 o 
   3   7   8        1.67        3.08      3.01 o 
   4   7   8       96.73       91.01     11.29 o 
   5   7   8        3.31        2.78      3.77 o 
   6   7   8      390.29      424.21     25.37 o 
   7   7   8      124.55      160.84     15.58 o 
   8   7   8       13.57       11.55      5.59 o 
   9   7   8      208.10      209.86     21.56 o 
  10   7   8      126.34      123.10     18.08 o 
  11   7   8        6.17        8.54      4.28 o 
  12   7   8        1.76       -1.65      7.90 o 
  13   7   8        9.18       10.05      9.41 o 
 -10   8   8        2.06        4.56      4.26 o 
  -9   8   8        5.58        4.41      4.26 o 
  -8   8   8       24.43       23.17     10.42 o 
  -7   8   8        4.44        2.83      3.01 o 
  -6   8   8       49.60       38.21     10.43 o 
  -5   8   8       15.08        7.29      8.69 o 
  -4   8   8       55.86       57.67     11.30 o 
  -3   8   8       37.31       27.81      8.34 o 
  -2   8   8       37.33       34.44      9.13 o 
  -1   8   8       75.76       75.01      5.23 o 
   0   8   8       23.73       27.15      4.45 o 
   1   8   8       20.75       16.53      3.53 o 
   2   8   8       34.45       30.23      5.02 o 
   3   8   8        0.16        1.60      2.65 o 
   4   8   8      122.39      113.19     17.15 o 
   5   8   8        0.50        3.19      5.79 o 
   6   8   8     2849.71     3371.55     63.10 o 
   7   8   8      198.37      213.78     17.82 o 
   8   8   8        4.60        6.94      7.22 o 
   9   8   8       11.07       12.01      6.42 o 
  10   8   8        3.13       10.84      9.54 o 
  11   8   8       78.32       96.19     18.56 o 
  12   8   8        1.96       11.76     10.48 o 
  13   8   8        1.47        7.45      5.00 o 
  -9   9   8        5.45        6.55      7.87 o 
  -8   9   8        0.00        7.09      7.59 o 
  -7   9   8        0.49       -5.87      6.73 o 
  -6   9   8        6.54       11.68      9.74 o 
  -5   9   8       72.82       60.47     11.72 o 
  -4   9   8       81.59       86.02     12.52 o 
  -3   9   8       74.76       81.38     12.59 o 
  -2   9   8        2.72       -2.16      6.35 o 
  -1   9   8       81.78       90.44      7.79 o 
   0   9   8       33.90       35.67      5.01 o 
   1   9   8       17.69       16.50      4.37 o 
   2   9   8      275.57      300.48     16.17 o 
   3   9   8       32.32       33.37      6.44 o 
   4   9   8        3.59        4.38      4.56 o 
   5   9   8      288.24      278.18     18.64 o 
   6   9   8     1408.12     1610.75     81.35 o 
   7   9   8       94.18       99.75     12.64 o 
   8   9   8        2.33       -2.02      6.70 o 
   9   9   8        0.00        8.82      5.86 o 
  10   9   8        8.39        9.74      7.82 o 
  11   9   8      234.68      336.96     33.62 o 
  12   9   8        8.07        8.67      8.41 o 
  13   9   8       17.04       25.88     12.19 o 
  -8  10   8       39.09       48.87     15.42 o 
  -7  10   8        6.62        7.80      7.93 o 
  -6  10   8        6.43        4.00      6.02 o 
  -5  10   8       31.44       35.25     13.25 o 
  -4  10   8       18.10       14.84      7.12 o 
  -3  10   8       65.82       59.35     15.07 o 
  -2  10   8        0.64        5.20      4.29 o 
  -1  10   8       58.48       56.32      5.90 o 
   0  10   8       57.90       56.62      5.98 o 
   1  10   8       13.61       11.78      6.06 o 
   2  10   8       25.57       20.92      5.37 o 
   3  10   8      836.77      849.00     40.20 o 
   4  10   8       54.82       48.46      6.56 o 
   5  10   8      222.60      228.75     19.33 o 
   6  10   8      154.42      145.28     15.83 o 
   7  10   8       67.75       61.80     12.39 o 
   8  10   8       10.18       11.21      6.02 o 
   9  10   8       69.89       64.02     12.90 o 
  10  10   8       12.08       13.06      8.46 o 
  11  10   8        4.49        7.55      9.07 o 
  12  10   8       11.98       22.53     11.65 o 
  -8  11   8        4.46       17.69     11.68 o 
  -7  11   8       21.52       14.81      7.16 o 
  -6  11   8       33.65       33.09     12.31 o 
  -5  11   8        4.64       -2.32      6.09 o 
  -4  11   8       14.36       11.65      7.47 o 
  -3  11   8       45.41       45.12     13.36 o 
  -2  11   8        2.44        1.96      4.25 o 
  -1  11   8        0.18        6.83      5.53 o 
   0  11   8        5.23        5.22      4.58 o 
   1  11   8      130.49      126.94      8.72 o 
   2  11   8      302.06      289.44     13.95 o 
   3  11   8      132.44      148.84     14.27 o 
   4  11   8       86.33       71.37      7.63 o 
   5  11   8       13.10        9.70      5.53 o 
   6  11   8       29.88       34.41     11.55 o 
   7  11   8       19.14       24.42      8.05 o 
   8  11   8        7.07        7.75      5.74 o 
   9  11   8        2.61        2.58      4.87 o 
  10  11   8        0.59       11.57      7.24 o 
  11  11   8       33.89       46.15     14.40 o 
  12  11   8        1.34        4.16      4.64 o 
  -7  12   8       39.91       32.20     12.39 o 
  -6  12   8        1.04        5.89      8.08 o 
  -5  12   8        1.58        5.13      6.81 o 
  -4  12   8        1.61        6.71      6.01 o 
  -3  12   8      116.26      111.87     18.10 o 
  -2  12   8      152.87      145.44     25.64 o 
  -1  12   8        3.54        4.71      5.18 o 
   0  12   8       34.06       31.37      4.91 o 
   1  12   8      271.93      253.17     22.25 o 
   2  12   8      218.31      222.55     17.06 o 
   3  12   8      148.25      154.95     18.46 o 
   4  12   8       14.14       16.14      4.35 o 
   5  12   8       23.60       21.63      5.79 o 
   6  12   8        0.03        2.83      2.86 o 
   7  12   8        9.92       19.58      8.34 o 
   8  12   8       19.96       11.25      7.73 o 
   9  12   8        0.30        4.15      6.07 o 
  10  12   8       12.31       20.95      9.97 o 
  11  12   8        0.01        2.27      4.77 o 
  -6  13   8        0.21        2.01      4.71 o 
  -5  13   8       11.26        7.54      8.67 o 
  -4  13   8       10.10        9.23      8.74 o 
  -3  13   8        1.63        3.75      4.77 o 
  -2  13   8       11.48        4.08      5.84 o 
  -1  13   8       71.68       69.26     13.31 o 
   0  13   8       17.63       17.05      5.31 o 
   1  13   8      127.53      125.12      9.62 o 
   2  13   8       13.11       13.23      4.56 o 
   3  13   8        7.56        7.43      3.96 o 
   4  13   8       13.79        5.86      4.07 o 
   5  13   8        3.10        0.91      4.23 o 
   6  13   8        2.45        1.83      2.92 o 
   7  13   8        0.02        2.61      5.29 o 
   8  13   8       53.20       40.58      7.63 o 
   9  13   8       21.60       22.13     10.00 o 
  10  13   8        5.84        4.85      5.30 o 
  11  13   8        7.05       13.21      6.99 o 
  -4  14   8       12.81        9.36      9.07 o 
  -3  14   8        0.37        6.61      8.49 o 
  -2  14   8       54.68       50.01     14.51 o 
  -1  14   8      139.62      139.30     17.71 o 
   0  14   8        1.25        4.59      5.82 o 
   1  14   8       36.61       35.33      7.23 o 
   2  14   8        9.30        9.02      5.59 o 
   3  14   8       23.38       20.92      4.89 o 
   4  14   8       66.95       58.56     10.22 o 
   5  14   8        8.00        5.75      3.60 o 
   6  14   8        0.10        0.67      3.21 o 
   7  14   8       30.35       26.94      5.69 o 
   8  14   8        5.12        6.24      4.98 o 
   9  14   8        1.97        2.18      6.39 o 
  10  14   8        0.00        5.87      4.38 o 
  -3  15   8        2.77        5.25      5.71 o 
  -2  15   8       22.76       23.20      9.35 o 
  -1  15   8       36.14       34.95     14.33 o 
   0  15   8       17.58       16.54      8.54 o 
   1  15   8        0.80       -4.74      5.73 o 
   2  15   8        4.60        5.88      3.31 o 
   3  15   8        5.02        9.47      4.02 o 
   4  15   8       75.25       55.51      9.84 o 
   5  15   8       57.08       46.65     10.09 o 
   6  15   8        4.59        0.89      2.36 o 
   7  15   8       21.02       18.14      6.96 o 
   8  15   8       22.18       16.36      5.01 o 
   0  16   8        0.00        3.82      5.99 o 
   1  16   8        0.33       -1.61      6.57 o 
   2  16   8        9.29       10.84      8.31 o 
   3  16   8       41.63       40.80      8.23 o 
   4  16   8       74.99       71.04     14.74 o 
   5  16   8        0.01        4.10      2.64 o 
   6  16   8        0.10        5.17      3.83 o 
  -5 -11   9        0.62        4.20      4.52 o 
  -4 -11   9       41.33       58.07     15.22 o 
  -3 -11   9       18.14       12.03      5.58 o 
  -2 -11   9        0.33        5.23      6.80 o 
  -1 -11   9       21.43       30.84     12.82 o 
   0 -11   9        2.46        4.16      8.87 o 
   1 -11   9        0.59        4.29      6.19 o 
   2 -11   9        0.57        3.36      7.08 o 
   3 -11   9       11.68       21.59     11.83 o 
  -7 -10   9        8.30        6.12      4.97 o 
  -6 -10   9        3.70        5.58      2.73 o 
  -5 -10   9        0.99        0.79      3.89 o 
  -4 -10   9       50.46       66.95     15.45 o 
  -3 -10   9       33.93       57.03     14.58 o 
  -2 -10   9       15.26       16.13      8.24 o 
  -1 -10   9        5.87        8.56      4.85 o 
   0 -10   9        0.81        4.84      6.80 o 
   1 -10   9       27.74       29.70     13.53 o 
   2 -10   9        0.09        5.05      3.18 o 
   3 -10   9       11.08       16.22      9.26 o 
   4 -10   9      131.73      184.88     20.12 o 
   5 -10   9        7.36       10.09     13.13 o 
  -8  -9   9       58.40       68.38     13.69 o 
  -7  -9   9       13.87       12.94      5.79 o 
  -6  -9   9        0.40        2.80      2.78 o 
  -5  -9   9        3.70       -0.39      5.42 o 
  -4  -9   9        0.01        4.93      3.20 o 
  -3  -9   9        0.18        2.09      2.67 o 
  -2  -9   9        0.46        2.75      4.99 o 
  -1  -9   9       22.16       35.15     10.37 o 
   0  -9   9        4.17        9.20      6.45 o 
   1  -9   9        3.58        3.37      7.80 o 
   2  -9   9        6.74       13.48      6.83 o 
   3  -9   9       47.02       53.30     12.21 o 
   4  -9   9      195.73      285.52     29.26 o 
   5  -9   9        2.22        3.52      6.86 o 
   6  -9   9        0.06        3.34      2.59 o 
   7  -9   9        5.41       10.92     10.46 o 
  -9  -8   9        1.13        1.12      3.00 o 
  -8  -8   9       21.45       23.03      6.33 o 
  -7  -8   9        2.84        3.46      3.91 o 
  -6  -8   9       12.47        6.49      5.14 o 
  -5  -8   9        2.87        5.26      3.78 o 
  -4  -8   9       48.69       57.18      8.08 o 
  -3  -8   9        2.16        5.57      4.02 o 
  -2  -8   9       16.98       21.79     10.32 o 
  -1  -8   9        1.51        6.02      4.00 o 
   0  -8   9        0.13        1.07      3.62 o 
   1  -8   9       16.87       15.15      7.03 o 
   2  -8   9        7.63        6.55      5.25 o 
   3  -8   9        1.56        8.00      8.57 o 
   4  -8   9       15.32       26.35      6.54 o 
   5  -8   9        2.24        4.83      4.46 o 
   6  -8   9       16.62       23.77      7.92 o 
   7  -8   9        1.22        3.84      3.96 o 
   8  -8   9        8.90        8.97      4.30 o 
  -9  -7   9       19.08       22.67     11.98 o 
  -8  -7   9       19.79       25.41      5.96 o 
  -7  -7   9       22.06       20.75      5.19 o 
  -6  -7   9        8.48       12.61      5.84 o 
  -5  -7   9        2.12        3.44      2.79 o 
  -4  -7   9      109.88      100.69      9.71 o 
  -3  -7   9       35.53       34.07      6.78 o 
  -2  -7   9       49.08       45.85      7.82 o 
  -1  -7   9       10.88       14.86      7.37 o 
   0  -7   9      106.97      108.85     15.12 o 
   1  -7   9      105.88      102.48     13.46 o 
   2  -7   9      164.19      160.27     20.37 o 
   3  -7   9        0.16        0.66      4.59 o 
   4  -7   9       20.72       15.68      5.14 o 
   5  -7   9        1.73        3.56      2.92 o 
   6  -7   9        2.62        6.70      4.34 o 
   7  -7   9       42.31       54.26     11.32 o 
   8  -7   9        0.71        4.39      3.51 o 
   9  -7   9        5.83        6.62      5.33 o 
 -10  -6   9       10.95       10.51      7.14 o 
  -9  -6   9        6.24       10.37      5.84 o 
  -8  -6   9       36.24       31.20      6.49 o 
  -7  -6   9        2.57        0.58      2.93 o 
  -6  -6   9       77.16       85.52      9.35 o 
  -5  -6   9       62.45       62.78      8.16 o 
  -4  -6   9      170.25      170.29     12.73 o 
  -3  -6   9      260.43      254.66     15.62 o 
  -2  -6   9        0.18        9.55      6.09 o 
  -1  -6   9        2.99        3.61      3.48 o 
   0  -6   9      144.02      161.34     15.94 o 
   1  -6   9       75.05       53.46      5.64 o 
   2  -6   9        9.91        7.23      2.95 o 
   3  -6   9       25.65       16.57      4.87 o 
   4  -6   9        2.75        1.70      4.29 o 
   5  -6   9       13.63        9.01      4.91 o 
   6  -6   9        0.19        2.58      3.36 o 
   7  -6   9       25.17       23.47      5.94 o 
   8  -6   9        0.90        5.01      4.26 o 
   9  -6   9        8.27        7.77      6.01 o 
  10  -6   9        1.23       -0.74      4.39 o 
 -10  -5   9       20.25       19.83     12.62 o 
  -9  -5   9        7.92        8.46      5.30 o 
  -8  -5   9        4.64        8.21      3.53 o 
  -7  -5   9       11.88       11.04      3.96 o 
  -6  -5   9       16.11       19.38      4.90 o 
  -5  -5   9      238.10      260.77     14.92 o 
  -4  -5   9      503.13      497.75     20.78 o 
  -3  -5   9       25.92       33.83      5.64 o 
  -2  -5   9        8.54        3.79      3.99 o 
  -1  -5   9        2.98        3.25      1.97 o 
   0  -5   9        2.61        2.82      1.86 o 
   1  -5   9        0.86        0.85      3.10 o 
   2  -5   9      724.89      695.72     27.66 o 
   3  -5   9      305.53      290.58     13.94 o 
   4  -5   9      190.04      159.32     11.08 o 
   5  -5   9        2.58        7.06      3.72 o 
   6  -5   9      166.01      160.76     14.02 o 
   7  -5   9       61.11       61.97     11.35 o 
   8  -5   9        1.95        2.16      3.14 o 
   9  -5   9        1.54        3.94      3.57 o 
  10  -5   9        4.00        5.51      3.58 o 
 -11  -4   9        0.15        2.95      5.82 o 
 -10  -4   9       12.64       12.32     10.65 o 
  -9  -4   9        4.48        6.29      8.84 o 
  -8  -4   9       41.96       51.06     13.38 o 
  -7  -4   9        5.70        6.32      4.02 o 
  -6  -4   9       39.10       46.38      6.95 o 
  -5  -4   9      222.58      240.93     24.73 o 
  -4  -4   9       21.98       28.28      8.06 o 
  -3  -4   9     1813.15     1886.30     52.62 o 
  -2  -4   9      519.68      513.33     18.05 o 
  -1  -4   9      250.81      227.42     19.35 o 
   0  -4   9      137.67      133.19      9.34 o 
   1  -4   9      346.57      349.75     13.81 o 
   2  -4   9     1228.91     1272.73     34.35 o 
   3  -4   9     1225.81     1154.54     42.12 o 
   4  -4   9      123.89      109.54      9.00 o 
   5  -4   9      117.02       80.04      9.19 o 
   6  -4   9      334.04      339.48     18.92 o 
   7  -4   9        0.79        3.29      4.53 o 
   8  -4   9       78.30       86.69     11.05 o 
   9  -4   9        2.84        1.48      3.20 o 
  10  -4   9        1.36        3.35      4.20 o 
  11  -4   9        0.18        3.82      3.84 o 
 -11  -3   9        1.10        3.41      5.30 o 
 -10  -3   9        7.38       -4.87      9.44 o 
  -9  -3   9        0.10        3.65      5.10 o 
  -8  -3   9       11.90       11.04      7.78 o 
  -7  -3   9        2.38        1.51      2.90 o 
  -6  -3   9       43.50       48.45     10.13 o 
  -5  -3   9        6.95       10.92      4.33 o 
  -4  -3   9       93.65       87.88      9.91 o 
  -3  -3   9       82.04       86.91      7.26 o 
  -2  -3   9      510.97      543.21     16.90 o 
  -1  -3   9      108.97       94.40      7.12 o 
   0  -3   9      891.30      847.70     70.26 o 
   1  -3   9       49.07       47.93      3.91 o 
   2  -3   9      123.72      130.03      8.70 o 
   3  -3   9     1377.47     1419.76     32.15 o 
   4  -3   9      126.25      104.24      9.03 o 
   5  -3   9       86.64       76.85      8.17 o 
   6  -3   9      382.27      387.55     19.45 o 
   7  -3   9        3.50        4.93      5.05 o 
   8  -3   9       28.57       23.48      6.55 o 
   9  -3   9      188.73      183.88     15.38 o 
  10  -3   9       15.48       13.11      5.71 o 
  11  -3   9        1.90        2.71      3.96 o 
 -11  -2   9        2.43        4.39      3.04 o 
 -10  -2   9        2.65       10.63     10.93 o 
  -9  -2   9       12.08       11.25     11.27 o 
  -8  -2   9        5.05        5.41      8.01 o 
  -7  -2   9       18.62        4.67      5.92 o 
  -6  -2   9      179.67      183.17     10.76 o 
  -5  -2   9       58.37       60.05      8.27 o 
  -4  -2   9       16.28       19.13      3.89 o 
  -3  -2   9       51.62       53.42      6.66 o 
  -2  -2   9       93.33       89.44      7.96 o 
  -1  -2   9      321.59      313.95     26.36 o 
   0  -2   9        0.24        0.80      2.69 o 
   1  -2   9      274.69      266.81     15.43 o 
   2  -2   9       84.79       86.50      3.89 o 
   3  -2   9      238.84      221.54     11.29 o 
   4  -2   9       61.98       64.50      7.30 o 
   5  -2   9       73.06       68.34      7.54 o 
   6  -2   9       47.20       38.62      7.36 o 
   7  -2   9       98.66       88.36     12.62 o 
   8  -2   9       87.34      102.42     10.14 o 
   9  -2   9        0.85        1.39      4.07 o 
  10  -2   9       10.14        7.26      4.09 o 
  11  -2   9       17.13       10.73      4.85 o 
  12  -2   9        6.85        4.69      3.58 o 
 -11  -1   9       21.48       29.26     13.18 o 
 -10  -1   9       11.42        3.60      6.86 o 
  -9  -1   9        3.79       -2.39      7.60 o 
  -8  -1   9       11.99        7.60      7.54 o 
  -7  -1   9      211.76      199.10     20.27 o 
  -6  -1   9        0.89        2.43      2.46 o 
  -5  -1   9       76.23       73.31      6.57 o 
  -4  -1   9       46.49       42.62      3.65 o 
  -3  -1   9       34.45       27.61      4.93 o 
  -2  -1   9       54.83       54.94      3.68 o 
  -1  -1   9       53.70       62.76      5.79 o 
   0  -1   9      347.74      312.48     13.10 o 
   1  -1   9       22.44       31.48      3.88 o 
   2  -1   9       14.96       13.60      3.31 o 
   3  -1   9       88.75       89.03      7.07 o 
   4  -1   9       26.94       17.49      4.90 o 
   5  -1   9      218.21      182.62     11.80 o 
   6  -1   9       36.14       40.61      9.25 o 
   7  -1   9       17.15       22.82     13.66 o 
   8  -1   9      319.96      315.65     18.22 o 
   9  -1   9      404.99      418.92     36.41 o 
  10  -1   9       22.08       29.28      6.91 o 
  11  -1   9       54.14       40.26      7.78 o 
  12  -1   9       24.98       23.29      7.68 o 
 -11   0   9       11.95       18.07     13.05 o 
 -10   0   9       39.87       35.61     11.85 o 
  -9   0   9        2.57        8.01      9.84 o 
  -8   0   9        0.75        0.99      3.03 o 
  -7   0   9        4.09        5.36      6.48 o 
  -6   0   9      333.13      379.26     28.66 o 
  -5   0   9       47.83       57.35      4.59 o 
  -4   0   9      829.51      917.10     16.90 o 
  -3   0   9       10.13       13.76      2.65 o 
  -2   0   9      615.35      651.08     12.96 o 
  -1   0   9      122.63      152.33      7.98 o 
   0   0   9       68.80       74.85      5.88 o 
   1   0   9       73.13      105.24      8.13 o 
   2   0   9      154.62      148.98      6.72 o 
   3   0   9        1.70        0.86      0.78 o 
   4   0   9        4.21        0.38      0.39 o 
   5   0   9        1.27        4.62      6.09 o 
   6   0   9      265.01      250.48     36.36 o 
   7   0   9      655.11      624.10     26.47 o 
   8   0   9       68.44       61.01      7.43 o 
   9   0   9        9.76       12.82      5.89 o 
  10   0   9        6.31       12.35      5.06 o 
  11   0   9        0.01        2.19      2.85 o 
  12   0   9       21.70       17.80      6.47 o 
  13   0   9       61.20       72.38     14.16 o 
 -11   1   9        0.19       -5.25     10.19 o 
 -10   1   9       30.86       31.99     11.65 o 
  -9   1   9        2.49        3.47      4.46 o 
  -8   1   9      116.00      121.98     19.53 o 
  -7   1   9       40.53       43.77      7.61 o 
  -6   1   9      129.69      119.89     11.79 o 
  -5   1   9       88.88      105.82     12.39 o 
  -4   1   9      828.45      912.31     19.25 o 
  -3   1   9      387.71      374.81     20.81 o 
  -2   1   9     1130.50     1164.57     19.59 o 
  -1   1   9       10.41        8.04      2.36 o 
   0   1   9      220.35      238.97     12.00 o 
   1   1   9       53.46       79.44      9.49 o 
   2   1   9      519.00      426.55     17.10 o 
   3   1   9      149.55      129.10     11.39 o 
   4   1   9      358.52      333.77     12.07 o 
   5   1   9        5.55        1.02      3.60 o 
   6   1   9      435.53      419.18     63.02 o 
   7   1   9       12.01       13.97      6.93 o 
   8   1   9      664.48      622.14     45.93 o 
   9   1   9       51.74       45.71      6.82 o 
  10   1   9        2.83        1.05      4.15 o 
  11   1   9       47.66       55.24     13.96 o 
  12   1   9        1.52        4.26      3.19 o 
  13   1   9       16.82       20.98     12.84 o 
 -11   2   9        0.39        4.92      6.22 o 
 -10   2   9       15.44       11.40      6.58 o 
  -9   2   9        3.48        2.75      5.61 o 
  -8   2   9       34.03       39.80      8.03 o 
  -7   2   9       41.80       45.37      7.24 o 
  -6   2   9       35.58       37.63      7.02 o 
  -5   2   9      316.88      345.94     18.80 o 
  -4   2   9      200.69      217.97      7.38 o 
  -3   2   9      128.00      136.41      5.85 o 
  -2   2   9      163.77      163.05      6.83 o 
  -1   2   9       63.58       57.46      4.45 o 
   0   2   9      166.65      155.68      9.38 o 
   2   2   9      222.25      234.44     12.92 o 
   3   2   9       28.00       21.44      6.48 o 
   4   2   9       72.73       70.92      8.84 o 
   5   2   9      435.23      404.86     52.56 o 
   6   2   9      739.86      683.36     30.96 o 
   7   2   9      105.38       88.71      9.00 o 
   8   2   9      536.87      533.25     24.04 o 
   9   2   9       42.25       42.85     11.71 o 
  10   2   9        0.58        6.40      4.91 o 
  11   2   9        5.52        7.58      5.48 o 
  12   2   9        1.28        6.82      4.35 o 
  13   2   9        1.46        6.02      4.61 o 
 -11   3   9        6.15       -1.25      9.17 o 
 -10   3   9        0.75        5.36      7.67 o 
  -9   3   9       86.97       92.43     12.32 o 
  -8   3   9        0.44        3.01      2.98 o 
  -7   3   9       69.74       84.89     16.92 o 
  -6   3   9       14.00       12.82      5.01 o 
  -5   3   9        3.68        6.07      3.34 o 
  -4   3   9      235.72      242.13     15.20 o 
  -3   3   9        1.59        4.09      1.73 o 
  -2   3   9       11.32       10.69      2.52 o 
  -1   3   9      842.93      926.24     14.37 o 
   0   3   9       87.66       77.29      7.44 o 
   1   3   9        6.96        3.57      2.39 o 
   2   3   9       59.09       55.90      7.24 o 
   3   3   9      139.18      148.11     11.45 o 
   4   3   9       68.84       68.30      9.17 o 
   5   3   9       45.40       39.98      7.75 o 
   6   3   9        0.80        0.09      3.32 o 
   7   3   9        5.49        4.09      5.27 o 
   8   3   9      277.67      271.09     21.93 o 
   9   3   9       10.05        9.68      4.21 o 
  10   3   9       18.90       23.47      5.96 o 
  11   3   9       40.64       39.68      7.51 o 
  12   3   9       19.22       16.87      5.46 o 
  13   3   9      127.50      138.94     23.29 o 
 -11   4   9        0.05        1.91      6.32 o 
 -10   4   9        6.68        9.59      3.88 o 
  -9   4   9        2.44        2.81      4.13 o 
  -8   4   9        2.09        1.53      1.97 o 
  -7   4   9        0.27        5.57      4.83 o 
  -6   4   9       14.68       14.04      6.15 o 
  -5   4   9       29.62       26.82      7.54 o 
  -4   4   9        7.07       11.58      6.61 o 
  -3   4   9        0.09       -1.99      4.44 o 
  -2   4   9       10.96       14.32      2.72 o 
  -1   4   9       35.44       27.28      6.19 o 
   0   4   9       64.34       54.70      7.58 o 
   1   4   9      417.01      454.19     15.37 o 
   2   4   9       20.31       16.36      4.25 o 
   3   4   9        7.94        8.93      4.84 o 
   4   4   9        9.28        5.00      3.47 o 
   5   4   9      252.40      200.50     13.57 o 
   6   4   9       12.22       17.23      6.20 o 
   7   4   9      123.08      161.19     15.57 o 
   8   4   9      423.17      366.68     29.24 o 
   9   4   9       47.29       51.17      9.51 o 
  10   4   9       14.79       18.26      7.44 o 
  11   4   9       27.82       24.39     11.40 o 
  12   4   9        5.94        4.36      4.17 o 
  13   4   9      142.07      171.09     34.91 o 
 -11   5   9        0.39       -2.42      9.82 o 
 -10   5   9       15.11        8.96      5.79 o 
  -9   5   9       75.14       66.42      9.50 o 
  -8   5   9        0.22        2.63      3.38 o 
  -7   5   9       17.12       16.68      8.00 o 
  -6   5   9      187.17      165.32     15.20 o 
  -5   5   9      556.37      555.44     33.52 o 
  -4   5   9       52.49       58.13     10.71 o 
  -3   5   9       40.61       33.35      8.28 o 
  -2   5   9       48.36       47.09      4.64 o 
  -1   5   9       31.97       33.97      7.62 o 
   0   5   9       10.63       15.86      3.62 o 
   1   5   9       47.70       53.89      7.34 o 
   2   5   9       41.59       40.38      6.85 o 
   3   5   9      303.44      370.57     19.07 o 
   4   5   9       13.45       10.30      6.17 o 
   5   5   9       54.88       60.24     10.05 o 
   6   5   9       53.45       50.40     10.38 o 
   7   5   9      166.12      157.34     17.44 o 
   8   5   9        7.46       26.44      8.67 o 
   9   5   9       55.95       61.03     14.58 o 
  10   5   9        3.24        5.81      4.94 o 
  11   5   9       14.10       12.01      5.30 o 
  12   5   9        5.82        7.38      5.29 o 
  13   5   9       41.11       33.30      8.41 o 
 -10   6   9       84.94       74.89     14.20 o 
  -9   6   9       18.24       23.27      6.32 o 
  -8   6   9        6.90       14.81      7.08 o 
  -7   6   9       20.56       20.22      8.82 o 
  -6   6   9       63.90       73.95     12.75 o 
  -4   6   9      343.80      335.33     24.30 o 
  -3   6   9      127.46      113.50     13.18 o 
  -2   6   9       30.82       28.38      4.85 o 
  -1   6   9       38.90       34.43      3.68 o 
   0   6   9      707.76      735.16     15.84 o 
   1   6   9      285.01      287.73     12.74 o 
   2   6   9        2.83        2.65      3.01 o 
   3   6   9       41.12       61.64      9.21 o 
   4   6   9        7.36       12.31      8.21 o 
   5   6   9      230.85      256.30     19.20 o 
   6   6   9      248.92      301.22     22.79 o 
   7   6   9      151.73      181.67     15.70 o 
   8   6   9      239.11      236.52     21.26 o 
   9   6   9      156.74      161.62     19.43 o 
  10   6   9      134.89      174.73     20.58 o 
  11   6   9        2.99       10.07      4.66 o 
  12   6   9       31.37       43.54     12.04 o 
  13   6   9       27.73       34.41     13.15 o 
 -10   7   9       30.50       28.44      8.18 o 
  -9   7   9      132.18      136.48     19.26 o 
  -8   7   9      126.28      132.39     16.44 o 
  -7   7   9        4.20        6.14      5.78 o 
  -6   7   9       30.69       29.55      7.75 o 
  -5   7   9       36.90       38.40     13.21 o 
  -4   7   9      148.95      141.02     18.74 o 
  -3   7   9      226.72      183.12     16.52 o 
  -2   7   9       13.01       10.33      7.36 o 
  -1   7   9       65.90       63.97      4.76 o 
   0   7   9      168.95      167.37      7.54 o 
   1   7   9       10.70       11.71      3.32 o 
   2   7   9      134.60      136.47     11.04 o 
   3   7   9       75.18       74.88      9.03 o 
   4   7   9      196.12      183.93     14.50 o 
   5   7   9      731.99      781.51     32.22 o 
   6   7   9      279.31      338.95     22.16 o 
   7   7   9      248.57      252.12     18.51 o 
   8   7   9       29.62       26.74     11.21 o 
   9   7   9       62.06       65.44     17.90 o 
  10   7   9        4.59        9.43      9.25 o 
  11   7   9       17.86       23.30     15.19 o 
  12   7   9        2.39       11.44      5.79 o 
  13   7   9       10.91        4.52      5.64 o 
  -9   8   9       49.82       46.63     14.86 o 
  -8   8   9       11.79       11.32      6.80 o 
  -7   8   9        8.42        1.73      4.82 o 
  -6   8   9       43.22       41.22     10.48 o 
  -5   8   9        2.19        5.74      6.70 o 
  -4   8   9        1.19        3.32      4.13 o 
  -3   8   9       53.67       44.25     11.57 o 
  -2   8   9        1.69        7.68      6.40 o 
  -1   8   9      258.24      265.89      9.32 o 
   0   8   9        0.46        0.43      2.30 o 
   1   8   9      221.24      219.94      9.97 o 
   2   8   9        0.12        3.05      2.55 o 
   3   8   9       79.90       88.36     10.48 o 
   4   8   9      253.91      267.11     16.59 o 
   5   8   9      179.34      187.55     15.75 o 
   6   8   9      490.11      487.09     31.21 o 
   7   8   9      232.14      235.27     19.65 o 
   8   8   9      190.91      183.76     18.53 o 
   9   8   9       21.31       21.16      9.30 o 
  10   8   9       12.29       22.49      7.39 o 
  11   8   9        2.30        9.38      8.90 o 
  12   8   9       21.87       27.33     11.73 o 
  13   8   9       14.52       28.98     13.53 o 
  -9   9   9       16.88       18.22     14.25 o 
  -8   9   9       28.66       43.29     13.31 o 
  -7   9   9       50.04       50.45     12.39 o 
  -6   9   9        0.99        1.50      3.67 o 
  -5   9   9        0.15        3.98      6.65 o 
  -4   9   9        0.88        3.24      3.50 o 
  -3   9   9        0.48        1.88      4.28 o 
  -2   9   9       30.47       24.73      9.46 o 
  -1   9   9        7.95        6.60      6.29 o 
   0   9   9       35.20       39.48      5.46 o 
   1   9   9      110.99      111.02      7.71 o 
   2   9   9      110.73      107.62     18.09 o 
   3   9   9      306.27      283.59     26.57 o 
   4   9   9       36.39       36.68      8.64 o 
   5   9   9      261.38      252.22     17.94 o 
   6   9   9     1049.92     1201.40     62.51 o 
   7   9   9      128.78      142.63     16.08 o 
   8   9   9        1.56        9.08      5.48 o 
   9   9   9      116.16      138.04     16.72 o 
  10   9   9       35.88       53.95     13.41 o 
  11   9   9        0.28        8.93      9.33 o 
  12   9   9        2.96        6.40      7.03 o 
  13   9   9        2.73        3.67      6.94 o 
  -8  10   9        2.37       -1.74      6.78 o 
  -7  10   9        4.03        2.20      5.73 o 
  -6  10   9       17.14       16.98      9.51 o 
  -5  10   9        0.80        3.24      4.29 o 
  -4  10   9        0.47       -2.07      6.32 o 
  -3  10   9       38.53       28.63      8.38 o 
  -2  10   9        4.60        4.41      4.29 o 
  -1  10   9       19.00       17.33      8.13 o 
   0  10   9      463.64      495.31     20.94 o 
   1  10   9      426.38      434.22     24.52 o 
   2  10   9       21.62       20.07      5.32 o 
   3  10   9        0.50        1.84      3.81 o 
   4  10   9      159.13      143.75     16.41 o 
   5  10   9       21.61       29.26      9.10 o 
   6  10   9      244.23      250.73     21.69 o 
   7  10   9       59.10       66.38     13.48 o 
   8  10   9        0.84        7.91      7.09 o 
   9  10   9        0.02        8.11      8.51 o 
  10  10   9        4.98        4.36      4.18 o 
  11  10   9        0.58        8.89      5.96 o 
  12  10   9        8.52       11.62      8.05 o 
  -7  11   9       31.59       38.21     15.09 o 
  -6  11   9       39.24       35.36     12.65 o 
  -5  11   9        0.35       -5.02      7.55 o 
  -4  11   9       34.14       42.34     11.07 o 
  -3  11   9       10.07        5.97      7.70 o 
  -2  11   9       24.58       22.30     10.51 o 
  -1  11   9        5.03        7.87      8.33 o 
   0  11   9       50.32       47.03      5.73 o 
   1  11   9      381.49      399.51     23.25 o 
   2  11   9        6.34        4.39      2.96 o 
   3  11   9       24.24       21.93      5.20 o 
   4  11   9       34.64       24.76      5.41 o 
   5  11   9        5.58        5.12      3.20 o 
   6  11   9       34.87       38.87      9.36 o 
   7  11   9        1.22        4.49      5.71 o 
   8  11   9       35.85       30.18     11.01 o 
   9  11   9       46.41       72.71     21.65 o 
  10  11   9       27.06       55.65     14.89 o 
  11  11   9       16.60       17.36      7.68 o 
  12  11   9       35.77       59.91     18.69 o 
  -6  12   9        7.65       10.55      8.67 o 
  -5  12   9        1.14        3.23      7.44 o 
  -4  12   9      110.42       96.60     14.53 o 
  -3  12   9        3.01        5.53      6.86 o 
  -2  12   9       36.08       35.85     17.23 o 
  -1  12   9       15.82       18.86      7.34 o 
   0  12   9      372.03      344.54     23.48 o 
   1  12   9       98.02      100.37      8.27 o 
   2  12   9      331.43      325.82     20.11 o 
   3  12   9       50.66       48.29      7.82 o 
   4  12   9       39.57       41.26      6.96 o 
   5  12   9       31.59       26.16      6.27 o 
   6  12   9       12.83       11.04      5.32 o 
   7  12   9        0.31        7.26      6.61 o 
   8  12   9        9.73        7.70      5.58 o 
   9  12   9       17.55       26.18     10.86 o 
  10  12   9       18.31       12.51      8.19 o 
  11  12   9       69.33      140.87     30.24 o 
  -5  13   9        3.62       13.59      8.57 o 
  -4  13   9        0.00        4.26      5.87 o 
  -3  13   9       11.09        7.12      8.38 o 
  -2  13   9      104.79       89.66     18.41 o 
  -1  13   9      377.25      399.37     27.05 o 
   0  13   9        3.79       -0.12      6.33 o 
   1  13   9      181.52      166.39     19.99 o 
   2  13   9       47.52       43.41      6.28 o 
   3  13   9      121.21      109.09     10.71 o 
   4  13   9       44.75       37.47      7.11 o 
   5  13   9       92.38       76.24      9.03 o 
   6  13   9       16.19       10.43      5.19 o 
   7  13   9        1.08        2.13      2.00 o 
   8  13   9       14.68       19.25      8.61 o 
   9  13   9        3.54       13.49      9.40 o 
  10  13   9       10.70       19.25      7.68 o 
  -4  14   9        9.62       10.56      8.42 o 
  -3  14   9        0.23        3.34      9.03 o 
  -2  14   9       32.21       21.95     14.33 o 
  -1  14   9       69.14       61.64     16.14 o 
   0  14   9       18.74       20.80      9.79 o 
   1  14   9        0.15        5.02      3.67 o 
   2  14   9        7.39        6.97      5.49 o 
   3  14   9       30.99       28.13      5.46 o 
   4  14   9       36.46       28.27      5.87 o 
   5  14   9       25.73       22.75      6.44 o 
   6  14   9       21.45       16.19      5.88 o 
   7  14   9        5.44        6.66      3.63 o 
   8  14   9        0.13        2.67      2.44 o 
   9  14   9        8.49       12.42      6.33 o 
  -2  15   9        5.92        5.38      6.73 o 
  -1  15   9       64.42       63.30     23.09 o 
   0  15   9       19.33        9.95      7.06 o 
   1  15   9       12.82        8.41      9.10 o 
   2  15   9       13.44       11.34      8.82 o 
   3  15   9       24.09       13.72      4.74 o 
   4  15   9       16.73       20.25      5.72 o 
   5  15   9       21.38       14.28      5.78 o 
   6  15   9       20.59       15.90      6.77 o 
   7  15   9        4.43        6.79      3.91 o 
   8  15   9        0.07       -0.78      4.11 o 
   0  16   9       45.47       45.99     15.25 o 
   1  16   9        3.06       -0.79      6.02 o 
   2  16   9        6.88        5.51      4.80 o 
   3  16   9        4.13        4.77      3.09 o 
   4  16   9        0.84        2.25      2.69 o 
   5  16   9        1.41        1.29      3.13 o 
   6  16   9       23.23       11.93      5.61 o 
  -2 -11  10       14.17       23.23     11.81 o 
  -1 -11  10       15.06       27.76      9.33 o 
   0 -11  10        1.52        3.46      4.51 o 
  -5 -10  10       25.27       34.04     11.19 o 
  -4 -10  10       36.59       67.30     16.54 o 
  -3 -10  10       31.32       22.74      9.82 o 
  -2 -10  10        1.22        5.05      5.51 o 
  -1 -10  10        9.43       14.71      7.82 o 
   0 -10  10       11.50       23.96     11.39 o 
   1 -10  10       13.59       27.40     13.15 o 
   2 -10  10        5.47        3.85      5.20 o 
   3 -10  10        5.02        9.46      6.12 o 
   4 -10  10       26.50       35.85     12.67 o 
  -7  -9  10       10.55       11.57      6.19 o 
  -6  -9  10       22.39       34.68     10.15 o 
  -5  -9  10        6.90       12.41      6.77 o 
  -4  -9  10       22.23       35.15      9.91 o 
  -3  -9  10        3.25        2.93      2.58 o 
  -2  -9  10        6.68        7.88      5.46 o 
  -1  -9  10       56.45       60.06     12.41 o 
   0  -9  10        2.70        3.88      4.20 o 
   1  -9  10       45.60       67.64     13.66 o 
   2  -9  10       86.87      124.63     24.45 o 
   3  -9  10        0.86        3.80      6.42 o 
   4  -9  10        9.22        6.91      9.77 o 
   5  -9  10        7.94       11.12     10.53 o 
   6  -9  10        0.00       -1.42      8.97 o 
  -8  -8  10       36.84       48.64     11.03 o 
  -7  -8  10        2.21        2.58      2.34 o 
  -6  -8  10        0.01        3.33      2.50 o 
  -5  -8  10        7.27       14.82      4.54 o 
  -4  -8  10        7.09        6.11      5.28 o 
  -3  -8  10        2.00        7.65      6.14 o 
  -2  -8  10        0.03       -0.33      4.61 o 
  -1  -8  10       14.56       14.38      8.93 o 
   0  -8  10        0.18       -1.23      5.86 o 
   1  -8  10        9.38       19.17      9.35 o 
   2  -8  10       14.33       28.53     11.45 o 
   3  -8  10        1.60       11.53      8.62 o 
   4  -8  10       22.53       21.85     13.41 o 
   5  -8  10       12.18       23.21      6.05 o 
   6  -8  10        7.13       16.04      6.19 o 
   7  -8  10       19.34       18.16     11.52 o 
  -8  -7  10       25.48       24.53      6.99 o 
  -7  -7  10        1.92        3.92      3.55 o 
  -6  -7  10        1.09        6.31      3.97 o 
  -5  -7  10        0.05        3.61      2.92 o 
  -4  -7  10       19.99       17.89      6.65 o 
  -3  -7  10       90.28      101.11     10.43 o 
  -2  -7  10       12.52        8.70      8.10 o 
  -1  -7  10        0.33        1.32      3.50 o 
   0  -7  10       33.72       40.12     10.42 o 
   1  -7  10        4.99        6.35      7.11 o 
   2  -7  10        1.04        1.58      3.95 o 
   3  -7  10       15.17        9.28      8.38 o 
   4  -7  10       16.89       26.56      5.98 o 
   5  -7  10        4.28       12.78      8.04 o 
   6  -7  10       30.02       41.31      8.51 o 
   7  -7  10        0.00        6.00      4.04 o 
   8  -7  10        9.54       13.24      7.16 o 
  -9  -6  10        6.23       12.19     10.88 o 
  -8  -6  10        8.58       10.68      5.53 o 
  -7  -6  10       15.15       14.45      5.15 o 
  -6  -6  10        9.76        3.22      3.36 o 
  -5  -6  10        0.38        1.09      3.64 o 
  -4  -6  10        6.37        6.10      3.41 o 
  -3  -6  10       32.11       24.44      6.00 o 
  -2  -6  10       11.02       12.23      4.59 o 
  -1  -6  10       11.08        9.38      9.59 o 
   0  -6  10       13.91       23.89      8.41 o 
   1  -6  10       14.29        9.56      5.55 o 
   2  -6  10      104.43      106.13     13.99 o 
   3  -6  10        2.37        3.23      2.61 o 
   4  -6  10        1.91        2.94      2.83 o 
   5  -6  10        0.20        1.73      4.02 o 
   6  -6  10       14.38       30.33      7.79 o 
   7  -6  10       19.43       30.31      7.39 o 
   8  -6  10        6.28        5.74      3.27 o 
   9  -6  10        2.05        5.42      3.07 o 
 -10  -5  10        6.95       11.16     10.83 o 
  -9  -5  10       19.35       18.20      8.61 o 
  -8  -5  10        2.97        5.61      8.11 o 
  -7  -5  10       14.64       12.49      4.01 o 
  -6  -5  10      422.94      474.58     47.65 o 
  -5  -5  10      135.73      128.67      9.96 o 
  -4  -5  10      393.54      394.52     34.83 o 
  -3  -5  10      357.63      344.39     23.73 o 
  -2  -5  10       10.29        9.23      5.03 o 
  -1  -5  10        5.69        7.58      3.92 o 
   0  -5  10       17.13       30.21      9.40 o 
   1  -5  10      190.11      184.42     17.41 o 
   2  -5  10       46.27       62.47      6.85 o 
   3  -5  10       46.15       39.40      6.29 o 
   4  -5  10       62.59       48.27      8.91 o 
   5  -5  10        0.75        1.70      3.29 o 
   6  -5  10       56.43       43.87      8.48 o 
   7  -5  10       17.88       15.13      5.23 o 
   8  -5  10      101.72      119.23     11.96 o 
   9  -5  10        9.11        6.53      5.00 o 
  10  -5  10       45.38       40.83      9.02 o 
 -10  -4  10        0.04        3.08      4.92 o 
  -9  -4  10       16.69       16.54      8.82 o 
  -8  -4  10        2.37        3.52      5.43 o 
  -7  -4  10       12.46       13.53      4.36 o 
  -6  -4  10      201.78      216.54     12.34 o 
  -5  -4  10       51.41       49.58      6.88 o 
  -4  -4  10       29.80       33.71      5.66 o 
  -3  -4  10        0.03        3.20      3.01 o 
  -2  -4  10       29.45       25.48      6.09 o 
  -1  -4  10      109.33       99.25      7.85 o 
   0  -4  10        1.00        0.86      2.61 o 
   1  -4  10       54.59       48.14      5.47 o 
   2  -4  10      417.10      377.60     17.39 o 
   3  -4  10      515.74      508.79     30.98 o 
   4  -4  10      338.78      313.77     15.91 o 
   5  -4  10        5.63        6.57      3.96 o 
   6  -4  10       24.26       27.20      7.08 o 
   7  -4  10        1.92        6.67      3.73 o 
   8  -4  10        3.56        5.48      5.35 o 
   9  -4  10       12.58        6.64      3.93 o 
  10  -4  10       35.77       24.94     15.93 o 
 -10  -3  10        0.39        5.96      5.17 o 
  -9  -3  10       56.64       60.16     17.24 o 
  -8  -3  10       94.29       98.05     18.13 o 
  -7  -3  10        3.55        4.85      7.40 o 
  -6  -3  10      157.42      171.03     24.83 o 
  -5  -3  10      169.01      160.56     13.16 o 
  -4  -3  10       18.40       19.17      4.85 o 
  -3  -3  10     1118.16     1126.00     86.07 o 
  -2  -3  10      222.96      208.53     13.41 o 
  -1  -3  10      147.58      144.82      9.50 o 
   0  -3  10      147.54      154.05      8.46 o 
   1  -3  10      673.76      693.66     32.12 o 
   2  -3  10       97.23       81.30      7.33 o 
   3  -3  10       83.55       58.34      6.74 o 
   4  -3  10        0.84        2.04      2.08 o 
   5  -3  10       43.06       33.83      6.31 o 
   6  -3  10       22.68       19.15      4.90 o 
   7  -3  10        0.19        2.75      5.22 o 
   8  -3  10       35.69       50.48      7.65 o 
   9  -3  10       73.01       74.14     10.22 o 
  10  -3  10        7.05        9.77      5.30 o 
  11  -3  10        7.56       -0.56      4.20 o 
 -11  -2  10       14.51       13.08     10.14 o 
 -10  -2  10        8.42        6.50      6.76 o 
  -9  -2  10       17.47       16.73      9.10 o 
  -8  -2  10        0.73        1.58      3.87 o 
  -7  -2  10       77.56       67.05     15.43 o 
  -6  -2  10       11.26       10.02      4.23 o 
  -5  -2  10        1.90        3.81      3.17 o 
  -4  -2  10       30.70       29.33      5.03 o 
  -3  -2  10       75.27       83.93      8.13 o 
  -2  -2  10      442.95      500.67     29.47 o 
  -1  -2  10       19.13       20.20      9.14 o 
   0  -2  10      828.13      840.32     20.58 o 
   1  -2  10        3.25        3.37      2.70 o 
   2  -2  10      202.98      197.72     10.15 o 
   3  -2  10      132.87      142.46      9.55 o 
   4  -2  10      269.08      246.84     16.64 o 
   5  -2  10        0.01        2.25      2.50 o 
   6  -2  10       10.71        7.86      4.63 o 
   7  -2  10       23.56       20.26      7.55 o 
   8  -2  10       18.72       20.39      6.05 o 
   9  -2  10      111.51      101.95     31.04 o 
  10  -2  10       48.87       50.49      8.89 o 
  11  -2  10       22.73       21.25      5.77 o 
 -11  -1  10       19.55       15.34     10.50 o 
 -10  -1  10        8.05       18.23     10.43 o 
  -9  -1  10        7.14        6.83      5.58 o 
  -8  -1  10        3.33        5.79      6.80 o 
  -7  -1  10       20.48       27.45     18.96 o 
  -6  -1  10        4.03        2.85      4.41 o 
  -5  -1  10       14.42       15.30      4.11 o 
  -4  -1  10       45.99       41.80      5.46 o 
  -3  -1  10      220.95      219.90     10.32 o 
  -2  -1  10        4.99        3.60      1.55 o 
  -1  -1  10       49.32       55.86      6.64 o 
   0  -1  10       71.74       82.37      6.67 o 
   1  -1  10      106.39      112.15      6.95 o 
   2  -1  10      116.11      105.21      7.46 o 
   3  -1  10        5.39        4.07      4.00 o 
   4  -1  10       67.74       73.22      7.47 o 
   5  -1  10      106.11       96.74      8.61 o 
   6  -1  10       11.10       11.83      6.60 o 
   7  -1  10       61.53       57.75      7.74 o 
   8  -1  10        8.27        6.90      4.75 o 
   9  -1  10      329.21      326.59     26.49 o 
  10  -1  10      143.10      121.43     15.58 o 
  11  -1  10        2.65        4.87      3.27 o 
  12  -1  10       33.07       33.66     10.35 o 
 -11   0  10      113.56      148.04     32.38 o 
 -10   0  10       22.51       17.16     10.66 o 
  -9   0  10        0.00        1.91      5.53 o 
  -8   0  10       31.93       34.80     15.20 o 
  -7   0  10       90.98       73.72     14.87 o 
  -6   0  10       43.67       33.22     15.85 o 
  -5   0  10      599.73      677.17     41.73 o 
  -4   0  10       11.71       15.04      3.20 o 
  -3   0  10        4.05        3.46      1.58 o 
  -2   0  10       55.96       52.67      4.03 o 
  -1   0  10       15.60       15.57      3.89 o 
   0   0  10       80.72       89.26      7.06 o 
   1   0  10      165.06      159.23      8.10 o 
   2   0  10      349.48      288.88     11.21 o 
   3   0  10       23.36        6.19     10.75 o 
   4   0  10        0.70        3.42      3.71 o 
   5   0  10      311.82      276.70     18.40 o 
   6   0  10       62.19       54.49      7.30 o 
   7   0  10      227.47      210.09     17.62 o 
   8   0  10        2.85        2.00      2.29 o 
   9   0  10       11.82       15.15      5.04 o 
  10   0  10       13.27       16.51      5.56 o 
  11   0  10      129.49      149.42     28.61 o 
  12   0  10       18.74       14.83      6.60 o 
 -11   1  10       11.44       21.24      9.40 o 
 -10   1  10        7.23       11.40      8.66 o 
  -9   1  10        0.98        5.61      5.55 o 
  -8   1  10       12.50       15.37      8.41 o 
  -7   1  10       47.79       66.95     14.91 o 
  -6   1  10        1.19        2.25      4.99 o 
  -5   1  10      457.35      502.61     37.12 o 
  -4   1  10       63.13       56.01      4.10 o 
  -3   1  10      242.89      260.71     14.05 o 
  -2   1  10       51.64       50.74      4.22 o 
  -1   1  10       14.22       12.47      2.71 o 
   0   1  10        0.40        4.29      5.53 o 
   1   1  10        0.30        2.98      3.08 o 
   2   1  10       98.03      104.83     10.04 o 
   3   1  10       17.06       19.12      9.31 o 
   4   1  10       34.58       44.56      8.06 o 
   5   1  10      396.85      305.37     13.31 o 
   6   1  10       20.92       10.93      4.39 o 
   7   1  10        7.06        5.66      4.80 o 
   8   1  10        2.04        1.25      2.36 o 
   9   1  10      187.88      216.94     46.85 o 
  10   1  10       10.59        6.81      3.20 o 
  11   1  10       80.54       71.74      9.98 o 
  12   1  10       10.15       12.27      4.99 o 
 -11   2  10       27.13       25.44     11.04 o 
 -10   2  10      109.93      154.24     29.11 o 
  -9   2  10        7.98       12.08     11.19 o 
  -8   2  10       16.89       15.55      5.58 o 
  -7   2  10       81.29       84.92     15.14 o 
  -6   2  10        4.10        4.82      4.56 o 
  -5   2  10        3.44        6.57      4.19 o 
  -4   2  10     1329.65     1617.22    139.53 o 
  -3   2  10        0.01        0.49      1.57 o 
  -2   2  10       33.49       33.82      3.74 o 
  -1   2  10        0.08        1.66      1.69 o 
   0   2  10       28.64       22.58      5.33 o 
   2   2  10      139.64      143.06     10.88 o 
   3   2  10      110.34      106.33     11.83 o 
   4   2  10      730.23      756.89     24.71 o 
   5   2  10       11.13        5.76      5.13 o 
   6   2  10     2325.15     2277.57    116.77 o 
   7   2  10      194.31      171.74     28.77 o 
   8   2  10        2.96        3.61      3.41 o 
   9   2  10        0.06        1.79      3.83 o 
  10   2  10       12.63       12.06      4.30 o 
  11   2  10       64.50       62.89     12.70 o 
  12   2  10       29.05       38.12      9.55 o 
  13   2  10        0.10        4.88      5.28 o 
 -10   3  10        0.12       -0.79     10.19 o 
  -9   3  10       23.13       35.16     12.55 o 
  -8   3  10        8.76        8.23      3.56 o 
  -7   3  10        1.74        5.63      3.59 o 
  -6   3  10        8.80       11.51      4.68 o 
  -5   3  10      189.92      193.09     16.98 o 
  -4   3  10      307.30      340.36     19.75 o 
  -3   3  10      303.00      329.65     17.59 o 
  -2   3  10      158.38      152.26      6.16 o 
  -1   3  10       15.06       13.84      2.91 o 
   0   3  10       12.06       12.57      3.95 o 
   1   3  10       21.73       14.35      4.23 o 
   2   3  10      164.13      169.51     11.72 o 
   3   3  10      141.30      144.55     13.15 o 
   4   3  10        6.49        5.50      4.48 o 
   5   3  10      300.12      303.50     18.49 o 
   6   3  10      229.17      232.45     16.17 o 
   7   3  10      226.96      200.82     22.12 o 
   8   3  10       73.15       66.07      8.43 o 
   9   3  10       16.18       10.48      5.03 o 
  10   3  10      130.47      128.18     31.11 o 
  11   3  10        3.72        1.49      3.58 o 
  12   3  10       15.10       13.31      7.37 o 
  13   3  10       32.58       27.25     12.04 o 
 -10   4  10        1.51       -1.25     10.22 o 
  -9   4  10        1.59        0.76      3.51 o 
  -8   4  10        6.95        1.06      3.57 o 
  -7   4  10        1.08        2.41      2.84 o 
  -6   4  10        2.29        2.04      4.28 o 
  -5   4  10        0.54        1.60      2.30 o 
  -4   4  10      247.60      258.42     15.24 o 
  -3   4  10      183.67      190.99     13.05 o 
  -2   4  10      158.81      186.71     14.40 o 
  -1   4  10      115.16      134.99      7.91 o 
   0   4  10      189.88      186.14      8.47 o 
   1   4  10       86.13       93.74      8.06 o 
   2   4  10     1016.67     1180.45     30.69 o 
   3   4  10       22.84       30.41      8.29 o 
   4   4  10       30.54       24.73      6.22 o 
   5   4  10      147.59      130.29     12.72 o 
   6   4  10        0.30       -1.45      6.40 o 
   7   4  10      185.62      248.89     19.56 o 
   8   4  10       20.61       34.75     11.44 o 
   9   4  10       39.15       34.57     10.05 o 
  10   4  10        1.26        3.82      3.43 o 
  11   4  10       13.10       13.27      7.60 o 
  12   4  10       28.68       20.46      7.00 o 
  13   4  10       30.53       26.66      8.05 o 
 -10   5  10        4.93        8.56      7.96 o 
  -9   5  10        2.11        1.01      2.94 o 
  -8   5  10        7.83        3.34      2.60 o 
  -7   5  10        1.47        2.53      4.61 o 
  -6   5  10       11.18       19.98      6.43 o 
  -5   5  10       15.11       15.80      6.22 o 
  -4   5  10       58.08       48.06     10.91 o 
  -3   5  10        7.85        3.46      3.78 o 
  -2   5  10      119.54      106.30     14.23 o 
  -1   5  10      182.01      183.99     10.41 o 
   0   5  10       91.99      107.65      7.33 o 
   1   5  10        0.34       -0.25      3.13 o 
   2   5  10       34.11       41.56      7.17 o 
   3   5  10       42.92       59.80     10.47 o 
   4   5  10       98.57      104.80     12.67 o 
   5   5  10       14.98       15.98      7.82 o 
   6   5  10       72.40       57.56     14.32 o 
   7   5  10       20.04       20.70     10.17 o 
   8   5  10       61.76       62.68     12.14 o 
   9   5  10       27.21       37.48     13.94 o 
  10   5  10        1.19        6.68      5.99 o 
  11   5  10       13.59       19.60      7.67 o 
  12   5  10       29.94       36.15     12.65 o 
  13   5  10       91.14       75.06     14.22 o 
 -10   6  10        7.42        3.15      3.38 o 
  -9   6  10        0.18        0.44      4.34 o 
  -8   6  10        0.39        3.66      3.67 o 
  -7   6  10       10.88        9.59      7.39 o 
  -6   6  10      335.44      340.56     30.28 o 
  -5   6  10      124.00      115.12     13.06 o 
  -4   6  10       68.83       53.72     10.88 o 
  -3   6  10       11.91        7.96      7.08 o 
  -2   6  10       41.47       40.92     11.14 o 
  -1   6  10      447.06      494.43     31.07 o 
   0   6  10       58.16       56.37      5.18 o 
   1   6  10        0.23        1.78      3.38 o 
   2   6  10       19.01       30.14      6.04 o 
   3   6  10       60.02       64.40      8.98 o 
   4   6  10       60.26       71.99     10.98 o 
   5   6  10      111.11      117.85     13.15 o 
   6   6  10      243.69      242.57     21.26 o 
   7   6  10        7.82       10.14      7.40 o 
   8   6  10      131.81      109.82     15.02 o 
   9   6  10        0.34        4.18      4.87 o 
  10   6  10       31.76       27.73     10.98 o 
  11   6  10        5.40        3.21      4.33 o 
  12   6  10        3.65        5.86      5.68 o 
  13   6  10        0.84        4.21      5.78 o 
  -9   7  10       29.74       22.01      8.08 o 
  -8   7  10        7.00        5.71      7.98 o 
  -7   7  10       17.00       13.67      5.33 o 
  -6   7  10        1.55       -2.45      6.35 o 
  -5   7  10      191.06      174.29     18.77 o 
  -4   7  10       71.24       56.04     12.11 o 
  -3   7  10       18.38       13.39      6.32 o 
  -2   7  10       87.31       69.21     13.51 o 
  -1   7  10      457.33      512.79     27.54 o 
   0   7  10       15.66       16.07      3.26 o 
   1   7  10        9.52        9.32      3.85 o 
   2   7  10      212.59      226.17     13.53 o 
   3   7  10      197.65      196.02     14.40 o 
   4   7  10      294.74      325.62     19.71 o 
   5   7  10      640.76      691.27     32.42 o 
   6   7  10       86.15       73.07     11.95 o 
   7   7  10       13.39       17.21      7.19 o 
   8   7  10       40.93       40.23     11.19 o 
   9   7  10       19.81       20.49      8.03 o 
  10   7  10       27.30       41.51     11.65 o 
  11   7  10       11.35       17.87     13.13 o 
  12   7  10       19.89       21.19     11.67 o 
  13   7  10        2.23        5.43      7.40 o 
  -9   8  10       28.47       24.71      7.79 o 
  -8   8  10        1.48        7.75      7.24 o 
  -7   8  10       42.02       45.28     14.74 o 
  -6   8  10       60.62       60.03     12.09 o 
  -5   8  10       63.05       60.88     11.22 o 
  -4   8  10        1.58        1.02      2.76 o 
  -3   8  10      123.04      107.14     18.02 o 
  -2   8  10        0.11       -1.33      5.76 o 
  -1   8  10        6.07        2.58      3.23 o 
   0   8  10       37.65       37.43      4.83 o 
   1   8  10       11.34       13.69      4.39 o 
   2   8  10      343.64      334.39     36.85 o 
   3   8  10       11.38       16.70      5.55 o 
   4   8  10      324.50      347.75     23.61 o 
   5   8  10      259.19      246.67     17.54 o 
   6   8  10       41.11       30.46     10.35 o 
   7   8  10      217.66      225.89     21.60 o 
   8   8  10       17.05       32.86     12.47 o 
   9   8  10       56.09       42.70     11.47 o 
  10   8  10       35.26       38.36     11.45 o 
  11   8  10        2.06        6.86      5.73 o 
  12   8  10        8.61        6.55      5.87 o 
  13   8  10       37.47       43.77     14.73 o 
  -8   9  10        0.04        4.85      7.77 o 
  -7   9  10       31.99       29.62      9.56 o 
  -6   9  10       57.46       46.93     11.47 o 
  -5   9  10       25.28       23.66     10.28 o 
  -4   9  10       35.96       37.60     11.86 o 
  -3   9  10        4.87        6.53      6.88 o 
  -2   9  10        2.75        3.57      3.64 o 
  -1   9  10        0.09        0.00      6.35 o 
   0   9  10        9.73       12.59      3.45 o 
   1   9  10       62.96       61.27      7.31 o 
   2   9  10       38.78       36.30      5.35 o 
   3   9  10       54.74       52.96      9.17 o 
   4   9  10       70.20       60.16      9.53 o 
   6   9  10      266.61      275.04     22.54 o 
   7   9  10      126.56      121.34     16.75 o 
   8   9  10        0.06       10.58     10.79 o 
   9   9  10       84.86      102.13     17.26 o 
  10   9  10       32.55       59.99     13.54 o 
  11   9  10        0.03        3.19      4.90 o 
  12   9  10        1.98        8.49      9.40 o 
  -8  10  10        4.44        1.91      8.59 o 
  -7  10  10        2.33        2.67      4.05 o 
  -6  10  10        2.21        3.41      3.06 o 
  -5  10  10        3.62        5.22      5.25 o 
  -4  10  10       37.53       33.65     15.42 o 
  -3  10  10       20.10       33.19     10.74 o 
  -2  10  10       32.19       36.89      9.26 o 
  -1  10  10       98.88       89.50     13.31 o 
   0  10  10        8.36       10.99     10.60 o 
   1  10  10      207.32      207.36     11.36 o 
   2  10  10       37.77       42.87      7.15 o 
   3  10  10       31.71       32.45      6.25 o 
   4  10  10       22.02       15.54      4.20 o 
   5  10  10       11.39       16.64      6.71 o 
   6  10  10      424.08      488.09     32.32 o 
   7  10  10        1.30        5.82      8.18 o 
   8  10  10      232.78      268.78     26.76 o 
   9  10  10        5.04       -0.15      8.97 o 
  10  10  10        1.17        3.46      6.98 o 
  11  10  10       26.51       37.14     14.13 o 
  12  10  10        6.26       20.70      9.49 o 
  -7  11  10        8.33       11.21      7.85 o 
  -6  11  10        2.22        5.73      8.75 o 
  -5  11  10        2.22        1.35      3.59 o 
  -4  11  10       21.34       15.12      8.85 o 
  -3  11  10       63.21       70.90     12.85 o 
  -2  11  10        8.41        4.87      3.34 o 
  -1  11  10       49.87       42.06     11.63 o 
   0  11  10       33.71       39.26     15.14 o 
   1  11  10        8.52        5.72      3.11 o 
   2  11  10       26.43       18.22      7.52 o 
   3  11  10       38.15       36.33      7.91 o 
   4  11  10       25.18       25.92      7.73 o 
   5  11  10      123.31      115.96     23.98 o 
   6  11  10       74.51       90.57     13.13 o 
   7  11  10       84.49       89.38     15.01 o 
   8  11  10      238.89      231.43     29.31 o 
   9  11  10        4.98        2.58      4.41 o 
  10  11  10       35.79       51.29     16.52 o 
  11  11  10        7.32       12.98      6.68 o 
  -6  12  10        1.78        9.72     11.68 o 
  -5  12  10        0.44        3.11      4.56 o 
  -4  12  10        0.76        6.15      7.90 o 
  -3  12  10       14.40       15.90     10.42 o 
  -2  12  10       34.03       34.19     10.84 o 
  -1  12  10      184.39      194.64     24.93 o 
   0  12  10        7.07       11.34      9.15 o 
   1  12  10       92.96       91.65     14.04 o 
   2  12  10       76.08       70.13      7.66 o 
   3  12  10       27.63       26.26      5.88 o 
   4  12  10        4.69        3.51      2.28 o 
   5  12  10        2.34        4.41      2.51 o 
   6  12  10       79.27       73.77     13.49 o 
   7  12  10       30.44       15.76      6.96 o 
   8  12  10      102.05      114.97     16.83 o 
   9  12  10       56.59       74.67     18.81 o 
  10  12  10       19.46       34.77     14.63 o 
  11  12  10        1.56        5.84      6.19 o 
  -5  13  10        7.28        7.95      6.89 o 
  -4  13  10       24.94       20.80     13.16 o 
  -3  13  10        0.18        5.73      4.21 o 
  -2  13  10       30.22       21.72     12.29 o 
  -1  13  10       13.08        5.20      7.26 o 
   0  13  10      178.56      164.46     27.46 o 
   1  13  10      181.04      169.96     23.35 o 
   2  13  10       11.46       12.78      5.32 o 
   3  13  10        0.50        2.70      2.14 o 
   4  13  10        2.73        4.37      3.46 o 
   5  13  10        4.85        5.07      3.69 o 
   6  13  10       35.51       35.96     10.47 o 
   7  13  10        8.39       10.12      4.80 o 
   8  13  10       34.39       34.85     10.10 o 
   9  13  10       48.18       86.50     18.96 o 
  10  13  10       23.12       23.79     14.46 o 
  -3  14  10        0.41        5.20      5.43 o 
  -2  14  10        9.71       -1.60      8.87 o 
  -1  14  10       50.38       35.03     15.19 o 
   0  14  10      136.02      129.20     24.93 o 
   1  14  10        0.99        3.47      4.71 o 
   2  14  10        8.95        5.28      5.59 o 
   3  14  10       41.36       33.88      6.80 o 
   4  14  10       10.50       10.99      4.38 o 
   5  14  10        2.26        4.60      3.11 o 
   6  14  10       16.40        9.48      6.32 o 
   7  14  10        6.61        4.44      3.70 o 
   8  14  10        7.23       14.84      7.79 o 
   9  14  10        8.65        7.36      4.28 o 
  -2  15  10        0.13       -5.25      8.56 o 
  -1  15  10      156.93      143.89     29.95 o 
   0  15  10        2.64        6.47      8.69 o 
   1  15  10       12.51        8.64      8.46 o 
   2  15  10        5.92        2.67      4.54 o 
   3  15  10        0.14        0.54      7.16 o 
   4  15  10        5.11        3.57      1.90 o 
   5  15  10        2.95        2.24      1.83 o 
   6  15  10       10.16       10.92      4.21 o 
   7  15  10        0.51        5.73      4.12 o 
   1  16  10       46.73       47.65     14.89 o 
   2  16  10       11.44        5.07      5.04 o 
   3  16  10        0.35        3.39      3.70 o 
   4  16  10        0.69        1.96      2.28 o 
   5  16  10        7.26        5.57      4.00 o 
  -3 -10  11        2.77        7.88      6.30 o 
  -2 -10  11        5.59        8.95      6.06 o 
  -1 -10  11       56.95       62.41     16.31 o 
   0 -10  11        6.84        7.85      6.94 o 
   1 -10  11        0.30        1.42      3.31 o 
  -5  -9  11        1.55        3.67      3.78 o 
  -4  -9  11       10.42       16.26      6.10 o 
  -3  -9  11        9.23       11.34      8.72 o 
  -2  -9  11       12.01       15.04      6.99 o 
  -1  -9  11       25.99       24.88     10.51 o 
   0  -9  11       30.97       41.75     13.77 o 
   1  -9  11        9.43        4.06      3.95 o 
   2  -9  11       53.35       73.32     21.79 o 
   3  -9  11        8.87       18.54     13.67 o 
   4  -9  11       17.14       18.79     10.35 o 
  -6  -8  11        1.53        2.60      4.23 o 
  -5  -8  11        0.15       -0.41      4.49 o 
  -4  -8  11        2.72        3.04      4.95 o 
  -3  -8  11        1.57        3.42      6.91 o 
  -2  -8  11       78.42       90.42     14.28 o 
  -1  -8  11       62.74       92.62     13.81 o 
   0  -8  11       81.85      132.03     17.64 o 
   1  -8  11        0.67        2.19      4.72 o 
   2  -8  11       22.53       36.68     12.16 o 
   3  -8  11        0.18        4.48      5.36 o 
   4  -8  11       38.05       39.56     13.08 o 
   5  -8  11       15.80       19.75     10.70 o 
   6  -8  11        6.32       12.93     10.53 o 
  -7  -7  11       21.22       27.52      6.99 o 
  -6  -7  11        1.89        3.01      2.66 o 
  -5  -7  11        5.09        1.46      3.54 o 
  -4  -7  11       51.65       47.06     12.52 o 
  -3  -7  11       12.58       16.21      8.67 o 
  -2  -7  11       13.76       17.49      7.40 o 
  -1  -7  11       10.04        5.91      4.26 o 
   0  -7  11       12.33       14.60      6.53 o 
   1  -7  11        7.81       13.76      6.43 o 
   2  -7  11        1.76        4.38      5.71 o 
   3  -7  11       19.53       18.12      9.33 o 
   4  -7  11       11.28       19.30     15.78 o 
   5  -7  11       15.46       13.51      5.49 o 
   6  -7  11       16.98       23.71      7.69 o 
   7  -7  11        3.39        4.33      3.73 o 
  -8  -6  11        6.95        7.91      8.24 o 
  -7  -6  11        0.50       -2.06      8.26 o 
  -6  -6  11        8.50        8.89      3.66 o 
  -5  -6  11        5.96        6.36      4.15 o 
  -4  -6  11       26.14       23.81      5.63 o 
  -3  -6  11       70.75       72.84      8.20 o 
  -2  -6  11       75.43       86.45     14.89 o 
  -1  -6  11        3.41        4.84      6.02 o 
   0  -6  11        2.03        2.27      6.57 o 
   1  -6  11        0.15        1.43      4.43 o 
   2  -6  11        9.15        4.72      5.04 o 
   3  -6  11      165.31      208.69     23.15 o 
   4  -6  11       18.82       16.83      5.47 o 
   5  -6  11       37.84       44.85      8.23 o 
   6  -6  11       24.94       27.16      6.78 o 
   7  -6  11        5.86        3.45      3.03 o 
   8  -6  11       28.61       30.31     10.43 o 
  -9  -5  11       22.45       13.57     13.16 o 
  -8  -5  11       41.36       44.71     14.12 o 
  -7  -5  11       13.04       15.98     14.32 o 
  -6  -5  11       17.10       25.92      6.57 o 
  -5  -5  11       23.44       24.14      6.77 o 
  -4  -5  11        0.12        1.69      2.53 o 
  -3  -5  11        1.69        2.72      1.84 o 
  -2  -5  11       93.46       78.67      7.98 o 
  -1  -5  11       65.03       62.76     10.58 o 
   0  -5  11        2.77        3.95      4.56 o 
   1  -5  11        0.17        2.55      4.31 o 
   2  -5  11       75.12       71.86     12.18 o 
   3  -5  11      124.09      138.83     11.97 o 
   4  -5  11       72.39       59.79      7.51 o 
   5  -5  11        6.27        4.43      3.72 o 
   6  -5  11        0.01        2.44      4.62 o 
   7  -5  11        2.95        5.29      4.36 o 
   8  -5  11        0.03        3.16      4.42 o 
   9  -5  11        5.26        6.74      4.62 o 
  -9  -4  11       55.76       62.18     16.54 o 
  -8  -4  11      129.74      153.18     29.19 o 
  -7  -4  11       12.84       14.69      5.36 o 
  -6  -4  11      161.63      153.04     18.70 o 
  -5  -4  11      240.84      258.59     32.16 o 
  -4  -4  11        4.58        6.74      4.20 o 
  -3  -4  11       53.95       39.08      6.48 o 
  -2  -4  11       47.96       48.87      6.60 o 
  -1  -4  11       65.08       54.04      7.07 o 
   0  -4  11        7.59        3.24      5.05 o 
   1  -4  11       73.93       71.73     12.09 o 
   2  -4  11       20.72       18.19      4.40 o 
   3  -4  11       48.22       34.96      6.28 o 
   4  -4  11      130.92      108.08     10.83 o 
   5  -4  11       36.05       31.86      8.24 o 
   6  -4  11        0.03        2.65      4.91 o 
   7  -4  11       32.50       25.95      5.27 o 
   8  -4  11        4.83        5.69      5.08 o 
   9  -4  11        8.30        4.58      3.64 o 
  10  -4  11        0.94        6.13      3.19 o 
 -10  -3  11       17.76       26.59     13.11 o 
  -9  -3  11       50.31       54.53     16.31 o 
  -8  -3  11        0.11       -4.41      7.52 o 
  -7  -3  11       90.76       76.04     19.45 o 
  -6  -3  11      155.06      139.25     18.53 o 
  -5  -3  11       14.90       14.30      5.77 o 
  -4  -3  11        0.43        3.76      2.36 o 
  -3  -3  11       11.82        5.58      2.97 o 
  -2  -3  11      118.12      103.98      8.25 o 
  -1  -3  11       46.44       50.05      5.97 o 
   0  -3  11       18.17       22.06      5.44 o 
   1  -3  11       52.64       45.25      9.77 o 
   2  -3  11       50.30       33.07      5.38 o 
   3  -3  11      191.60      175.95     11.07 o 
   4  -3  11      289.11      280.80     15.87 o 
   5  -3  11       83.28       81.00      9.12 o 
   6  -3  11       66.65       60.30      8.52 o 
   7  -3  11        4.70        7.52      4.70 o 
   8  -3  11        9.51        9.07      5.53 o 
   9  -3  11        0.02        1.89      2.30 o 
  10  -3  11        3.29       10.44      4.99 o 
 -10  -2  11        1.57        4.80      7.29 o 
  -9  -2  11        0.30        2.55      5.68 o 
  -8  -2  11        1.61       10.88      5.91 o 
  -7  -2  11      111.07      110.21     17.85 o 
  -6  -2  11      149.43      167.16     20.34 o 
  -5  -2  11        0.00        0.81      2.79 o 
  -4  -2  11        0.28        0.55      2.81 o 
  -3  -2  11      240.34      230.14     12.70 o 
  -2  -2  11      271.94      267.12     34.14 o 
  -1  -2  11      890.39      896.92     64.38 o 
   0  -2  11      735.53      736.73     47.19 o 
   1  -2  11       84.34       69.67     12.21 o 
   2  -2  11      335.60      300.89     21.39 o 
   3  -2  11      453.82      415.62     20.31 o 
   4  -2  11     2241.00     2364.55    126.58 o 
   5  -2  11       38.53       28.10      6.67 o 
   6  -2  11        9.05        5.21      3.69 o 
   7  -2  11       10.08       14.74      6.70 o 
   8  -2  11       56.51       56.34      8.19 o 
   9  -2  11        4.36        1.69      3.72 o 
  10  -2  11        1.44       12.39      4.71 o 
  11  -2  11        9.76       10.36      3.42 o 
 -10  -1  11        0.51        4.56      5.96 o 
  -9  -1  11       13.83        9.23      8.13 o 
  -8  -1  11        3.61        3.42      3.52 o 
  -7  -1  11        8.29        6.55      5.12 o 
  -6  -1  11       24.84       38.50     11.49 o 
  -5  -1  11        2.37        4.68      3.28 o 
  -4  -1  11       11.42       10.78      3.99 o 
  -3  -1  11      243.52      263.04     13.16 o 
  -2  -1  11       80.01       76.30      7.14 o 
  -1  -1  11       43.73       53.21      6.26 o 
   0  -1  11        4.60        2.72      2.62 o 
   1  -1  11      915.69      921.44     50.46 o 
   2  -1  11      215.82      208.61     16.55 o 
   3  -1  11      296.17      300.43     19.20 o 
   4  -1  11     1532.52     1568.47     64.44 o 
   5  -1  11      246.30      222.88     16.13 o 
   6  -1  11       25.83       30.21     10.05 o 
   7  -1  11       44.23       46.15      8.24 o 
   8  -1  11       33.18       26.25      6.77 o 
   9  -1  11       29.78       31.45      6.17 o 
  10  -1  11        2.96        5.97      3.20 o 
  11  -1  11       10.41       12.61      5.28 o 
 -10   0  11        2.22        5.79      8.82 o 
  -9   0  11       13.70       12.82      9.87 o 
  -8   0  11       16.77       15.57      8.39 o 
  -7   0  11       20.47       18.20     10.76 o 
  -6   0  11       21.41       13.56      7.34 o 
  -5   0  11       39.47       36.73     10.50 o 
  -4   0  11       53.80       47.76      5.95 o 
  -3   0  11       26.21       23.79      3.13 o 
  -2   0  11       12.47        7.00      2.18 o 
  -1   0  11       13.56       15.57      4.76 o 
   0   0  11      185.00      219.49     10.63 o 
   1   0  11        2.03        2.39      2.60 o 
   2   0  11       36.34       26.41      4.43 o 
   3   0  11      140.54      145.28     13.59 o 
   4   0  11      499.10      448.91     20.18 o 
   5   0  11       15.99       14.13      4.24 o 
   6   0  11      126.89      122.36      9.84 o 
   7   0  11       51.63       43.99      8.00 o 
   8   0  11        3.74        3.25      3.53 o 
   9   0  11       72.78       78.04      9.90 o 
  10   0  11       99.80       95.55     10.87 o 
  11   0  11        0.17        4.57      4.16 o 
  12   0  11        0.00        3.03      4.52 o 
 -10   1  11        4.62       10.27      8.98 o 
  -9   1  11       37.53       44.84     14.55 o 
  -8   1  11        1.70       -1.42      9.68 o 
  -7   1  11      129.79      113.50     22.28 o 
  -6   1  11       12.88       14.78     10.65 o 
  -5   1  11       14.47       10.17      8.47 o 
  -4   1  11      157.95      173.43     12.60 o 
  -3   1  11       12.87        8.10      2.34 o 
  -2   1  11      167.27      169.91      7.03 o 
  -1   1  11       89.60      105.60      8.16 o 
   0   1  11      131.51      110.99     10.60 o 
   1   1  11        1.47        0.00      5.43 o 
   2   1  11        2.82        3.95      8.49 o 
   3   1  11      101.23       75.07     13.15 o 
   4   1  11       35.06       26.72      7.01 o 
   5   1  11       88.03       82.52     17.58 o 
   6   1  11       77.47       73.70      8.84 o 
   7   1  11       98.78       84.51     12.62 o 
   8   1  11        8.40        6.34      3.72 o 
   9   1  11       14.35        6.19      4.34 o 
  10   1  11       57.24       42.21      8.24 o 
  11   1  11      225.96      254.46     32.18 o 
  12   1  11        1.32        1.30      5.30 o 
 -10   2  11        0.11        7.68      8.21 o 
  -9   2  11       36.31       49.15     17.13 o 
  -8   2  11        3.90        4.62      5.58 o 
  -7   2  11        7.74        7.40      8.18 o 
  -6   2  11      168.59      188.65     24.14 o 
  -5   2  11      118.69      138.28      9.77 o 
  -4   2  11      886.51     1007.02     74.32 o 
  -3   2  11       12.90       12.61      2.96 o 
  -2   2  11        0.22        2.22      1.65 o 
  -1   2  11        7.46        4.22      3.00 o 
   0   2  11       22.17       21.24      6.33 o 
   1   2  11        0.94        0.61      2.78 o 
   2   2  11       44.10       65.26      8.13 o 
   3   2  11      900.55      914.79     33.48 o 
   4   2  11        4.13        7.47      6.48 o 
   5   2  11     1022.41      966.38     51.91 o 
   6   2  11      344.19      342.40     24.81 o 
   7   2  11        7.45        6.17      2.78 o 
   8   2  11        6.49        2.30      4.67 o 
   9   2  11       11.31        1.67      6.27 o 
  10   2  11        1.49        1.09      4.78 o 
  11   2  11        9.06        9.80      5.08 o 
  12   2  11       69.14       60.01     22.95 o 
 -10   3  11        0.33       -3.32      9.58 o 
  -9   3  11       14.71        7.21      5.82 o 
  -8   3  11       15.48       24.67     10.48 o 
  -7   3  11       11.49       15.09      8.61 o 
  -6   3  11      118.28      120.39     11.38 o 
  -5   3  11       20.57       18.37      6.29 o 
  -4   3  11       78.46       75.18     10.05 o 
  -3   3  11       55.74       57.11      8.13 o 
  -2   3  11       14.16       13.29      2.88 o 
  -1   3  11        0.93        1.96      1.09 o 
   0   3  11       17.53       15.98      3.87 o 
   1   3  11       39.45       35.43      5.99 o 
   2   3  11       88.62       78.31      8.90 o 
   3   3  11      373.39      363.33     19.60 o 
   4   3  11      830.79      820.75     33.98 o 
   5   3  11      162.83      151.81     13.74 o 
   6   3  11      128.28      129.68     12.77 o 
   7   3  11       65.28       72.55     11.49 o 
   8   3  11       78.07       87.21     26.62 o 
   9   3  11       58.35       46.08      8.39 o 
  10   3  11        7.76        4.43      3.93 o 
  11   3  11        7.08       10.37      5.39 o 
  12   3  11        2.60        8.85      4.69 o 
 -10   4  11       14.18       16.32     10.05 o 
  -9   4  11        6.86        9.59      7.26 o 
  -8   4  11       51.09       53.43     14.60 o 
  -7   4  11       33.24       35.84      7.98 o 
  -6   4  11      133.84      129.74     17.44 o 
  -5   4  11       33.90       34.82      7.70 o 
  -4   4  11       25.49       21.93      7.22 o 
  -3   4  11      212.92      205.57     16.09 o 
  -2   4  11       46.36       47.36      7.98 o 
  -1   4  11       84.15       94.19      5.79 o 
   0   4  11       20.19       21.43      4.48 o 
   1   4  11        7.41        8.44      4.49 o 
   2   4  11       27.34       20.01      5.76 o 
   3   4  11       18.57       22.21      7.62 o 
   4   4  11      137.86      122.42     12.64 o 
   5   4  11       52.16       45.30      9.49 o 
   6   4  11       21.94       29.52      8.03 o 
   7   4  11        8.07       13.28      6.24 o 
   8   4  11      135.47      143.99     16.60 o 
   9   4  11        0.76       -2.34      7.77 o 
  10   4  11        0.11       -1.62      6.20 o 
  11   4  11        4.65        4.97      5.11 o 
  12   4  11        9.69       11.21      7.58 o 
  -9   5  11        3.39        3.34     11.98 o 
  -8   5  11        5.85        4.80      4.30 o 
  -7   5  11        2.97        1.86      2.23 o 
  -6   5  11        5.81       10.32      6.75 o 
  -5   5  11        3.65        6.37      3.16 o 
  -4   5  11      118.10      117.34     12.28 o 
  -3   5  11       28.90       25.36      7.29 o 
  -2   5  11       91.77       86.09     11.47 o 
  -1   5  11      604.36      689.75     62.42 o 
   0   5  11       86.47       92.84     15.29 o 
   1   5  11      499.49      567.25     21.65 o 
   2   5  11      144.32      153.31     12.65 o 
   3   5  11      471.85      561.07     25.08 o 
   4   5  11       13.12       20.32      7.73 o 
   5   5  11       73.73       93.64     12.03 o 
   6   5  11        0.07        2.20      3.32 o 
   7   5  11        0.04        2.20      5.25 o 
   8   5  11       28.82       39.82     10.45 o 
   9   5  11       87.01       92.11     14.66 o 
  10   5  11        1.25        4.59      5.38 o 
  11   5  11        0.16        3.69      5.82 o 
  12   5  11       22.17       21.46      8.05 o 
  13   5  11        0.32        5.04      6.52 o 
  -9   6  11        0.45        2.95      3.56 o 
  -8   6  11        2.47        7.06      4.38 o 
  -7   6  11        0.15        4.23      3.85 o 
  -6   6  11       14.64       13.13      9.56 o 
  -5   6  11        2.33        2.80      3.01 o 
  -4   6  11       89.67       86.73     11.47 o 
  -3   6  11        3.75        3.50      3.11 o 
  -2   6  11      108.70       94.60     11.40 o 
  -1   6  11        0.49        1.25      1.25 o 
   0   6  11        0.20        2.04      1.94 o 
   1   6  11       22.57       21.38      4.75 o 
   2   6  11      228.69      247.66     15.20 o 
   3   6  11        1.83        8.98      4.62 o 
   4   6  11      229.19      231.35     16.90 o 
   5   6  11      123.85      117.60     14.38 o 
   6   6  11       32.02       23.30      8.23 o 
   7   6  11        1.10        1.46      2.88 o 
   8   6  11       87.32      112.12     14.81 o 
   9   6  11      171.85      175.45     18.03 o 
  10   6  11        1.01       -1.99      7.08 o 
  11   6  11       20.42       26.89     11.44 o 
  12   6  11        6.01        5.68      9.25 o 
  -9   7  11        1.89        3.01      3.93 o 
  -8   7  11        4.44        8.31      6.37 o 
  -7   7  11       10.78       17.18      8.38 o 
  -6   7  11       50.82       47.80     11.07 o 
  -5   7  11        2.63        7.31      6.71 o 
  -4   7  11        7.68        6.66      4.74 o 
  -3   7  11      408.99      393.86     26.08 o 
  -2   7  11       17.76        9.36      5.74 o 
  -1   7  11       62.51       66.61     10.91 o 
   0   7  11        5.33        4.66      2.65 o 
   1   7  11       19.59       19.26      3.96 o 
   2   7  11        9.74       10.55      5.12 o 
   3   7  11      160.66      195.89     13.36 o 
   4   7  11       30.21       29.17      7.91 o 
   6   7  11       48.71       41.37     10.58 o 
   7   7  11      102.98      113.60     15.76 o 
   8   7  11      204.22      202.03     24.75 o 
   9   7  11       87.43      109.55     15.17 o 
  10   7  11        2.49        5.76      5.97 o 
  11   7  11       41.97       44.66     14.22 o 
  12   7  11        0.04        8.75      7.85 o 
  -8   8  11        2.70        1.84      4.57 o 
  -7   8  11        0.02        9.77      8.75 o 
  -6   8  11        0.76        6.53      5.25 o 
  -5   8  11       38.61       34.21      9.05 o 
  -4   8  11      210.60      211.92     17.66 o 
  -3   8  11      377.97      380.68     27.13 o 
  -2   8  11       97.29       93.35     13.61 o 
  -1   8  11       90.35       71.54     11.96 o 
   0   8  11       15.96       21.75      3.87 o 
   1   8  11      167.95      159.68      8.41 o 
   2   8  11      343.20      370.03     44.99 o 
   3   8  11      136.84      138.84     11.34 o 
   4   8  11        0.07        2.93      4.20 o 
   5   8  11       55.27       80.30     14.33 o 
   6   8  11        0.10        2.81      5.46 o 
   7   8  11       83.45      116.96     16.24 o 
   8   8  11       98.35      126.83     17.77 o 
   9   8  11       47.33       57.82     15.52 o 
  10   8  11        5.23       13.38      8.92 o 
  11   8  11        2.81       14.12      6.94 o 
  12   8  11        7.18       18.36     11.34 o 
  -8   9  11        2.36        2.32      3.59 o 
  -7   9  11        3.32        4.84      5.23 o 
  -6   9  11        0.15        2.19      3.29 o 
  -5   9  11        5.21        3.83      3.67 o 
  -4   9  11        1.88        7.22      6.10 o 
  -3   9  11        2.54       -1.04      7.21 o 
  -2   9  11      359.31      349.33     26.94 o 
  -1   9  11       12.64       15.60      6.60 o 
   0   9  11        0.26       -3.62      6.20 o 
   1   9  11      252.96      237.65     12.32 o 
   2   9  11       24.61       17.51      6.22 o 
   3   9  11       13.49       10.42      4.15 o 
   4   9  11      517.29      612.06     32.79 o 
   5   9  11        6.91        5.05      3.52 o 
   6   9  11      210.75      219.64     23.61 o 
   7   9  11      425.63      449.32     38.13 o 
   8   9  11        7.52       17.34     13.20 o 
   9   9  11       10.71       22.53      7.87 o 
  10   9  11       35.41       35.41     10.99 o 
  11   9  11        6.93       13.36      9.28 o 
  12   9  11        4.47       14.32     10.78 o 
  -7  10  11       11.19        9.49     10.61 o 
  -6  10  11        2.76       -1.73      5.87 o 
  -5  10  11       34.25       32.19     11.21 o 
  -4  10  11       57.51       55.93     12.44 o 
  -3  10  11        0.24        4.49      4.84 o 
  -2  10  11        0.18        3.92      5.17 o 
  -1  10  11        6.51        3.95      6.20 o 
   0  10  11        1.52        1.04      7.95 o 
   1  10  11      113.87      111.23      7.85 o 
   2  10  11        8.03        6.20      3.01 o 
   3  10  11       11.17       13.87      4.02 o 
   4  10  11       43.75       34.19      6.48 o 
   5  10  11       45.60       51.24     11.04 o 
   6  10  11       17.96        6.63      6.53 o 
   7  10  11      135.91      131.55     15.58 o 
   8  10  11        1.42        4.77      5.05 o 
   9  10  11       68.81       85.60     18.40 o 
  10  10  11        0.86        8.10      6.02 o 
  11  10  11        1.64       11.86      9.54 o 
  -6  11  11       29.73       35.79     15.81 o 
  -5  11  11        4.80        5.56      8.03 o 
  -4  11  11       37.27       35.33     11.95 o 
  -3  11  11       27.82       31.92     12.21 o 
  -2  11  11       38.84       37.94     11.14 o 
  -1  11  11        8.04        6.81      6.80 o 
   0  11  11        5.39       -0.56      7.31 o 
   1  11  11        8.59        8.49      7.54 o 
   2  11  11       37.22       33.52      5.79 o 
   3  11  11        3.37        4.99      3.50 o 
   4  11  11       10.22       10.30      3.94 o 
   5  11  11        0.00        1.44      3.13 o 
   6  11  11       27.69       21.00      8.10 o 
   7  11  11        2.88        4.31      4.99 o 
   8  11  11      348.67      345.97     25.01 o 
   9  11  11       73.96       94.02     20.93 o 
  10  11  11       28.39       35.62     14.45 o 
  11  11  11       10.27       22.79     13.33 o 
  -5  12  11       19.18       11.14     10.00 o 
  -4  12  11       10.46        8.66      7.67 o 
  -3  12  11        5.09        4.57      6.15 o 
  -2  12  11      143.02      134.35     24.42 o 
  -1  12  11        0.43        5.43      5.30 o 
   0  12  11       57.37       46.83     13.02 o 
   1  12  11        8.15        6.91      6.01 o 
   2  12  11        1.96        5.01      3.27 o 
   3  12  11      123.84      116.19     11.14 o 
   4  12  11       91.37       84.96     13.98 o 
   5  12  11        1.70        2.07      1.80 o 
   6  12  11       15.38        8.24      4.08 o 
   7  12  11       83.92       90.98     13.95 o 
   8  12  11      365.02      384.82     27.38 o 
   9  12  11       21.65       24.68     10.93 o 
  10  12  11        2.44        5.56      8.23 o 
  -4  13  11        2.13        2.24      4.95 o 
  -3  13  11       71.20       71.74     18.61 o 
  -2  13  11        2.32       -1.78      7.01 o 
  -1  13  11      143.39      146.49     18.20 o 
   0  13  11      140.64      131.11     25.14 o 
   1  13  11       38.09       29.21     16.67 o 
   2  13  11        0.16       -0.16      5.99 o 
   3  13  11        0.00       -0.51      3.02 o 
   4  13  11       15.01       15.17      5.99 o 
   5  13  11       50.71       42.96     10.98 o 
   6  13  11       26.38       20.22      6.17 o 
   7  13  11       78.20       76.52     12.11 o 
   8  13  11        3.02        5.91      3.27 o 
   9  13  11        2.09        8.18      6.99 o 
  -3  14  11        1.21       -1.48      8.36 o 
  -2  14  11      201.98      210.16     41.12 o 
  -1  14  11      202.10      218.20     22.77 o 
   0  14  11        2.07        3.46      4.74 o 
   1  14  11       33.09       34.29     11.50 o 
   2  14  11        8.05        4.44      4.46 o 
   3  14  11       21.71       15.40      8.49 o 
   4  14  11        2.47        4.81      3.91 o 
   5  14  11        0.30        2.57      2.07 o 
   6  14  11       11.31       17.97      7.69 o 
   7  14  11       37.31       49.05     13.17 o 
   8  14  11       21.28       18.79      5.69 o 
  -1  15  11       43.34       45.09     16.47 o 
   0  15  11       73.03       50.68     15.68 o 
   1  15  11       80.39       60.80     16.32 o 
   2  15  11        0.08       -0.44      6.88 o 
   3  15  11       27.49       11.70      9.03 o 
   4  15  11        0.17        1.92      2.19 o 
   5  15  11        1.24        3.20      3.15 o 
   6  15  11       25.66       20.38      5.79 o 
   7  15  11        5.66        4.62      3.19 o 
  -3  -9  12        5.03        8.97      4.36 o 
  -2  -9  12        2.00        3.59      8.34 o 
  -1  -9  12       10.09       17.43      7.60 o 
   0  -9  12        0.43        3.50      4.08 o 
   1  -9  12       14.96       23.38     12.55 o 
   2  -9  12        0.13        3.95      8.93 o 
  -5  -8  12       12.37        5.82      5.74 o 
  -4  -8  12       16.42       21.05      9.18 o 
  -3  -8  12       23.85       40.00     11.90 o 
  -2  -8  12       34.33       55.01     13.51 o 
  -1  -8  12       51.28       55.68     13.44 o 
   0  -8  12        0.01        4.01      4.77 o 
   1  -8  12        4.53        1.60      3.92 o 
   2  -8  12       32.99       29.98     10.61 o 
   3  -8  12        1.74        8.05     10.02 o 
   4  -8  12        1.91        5.69      5.50 o 
  -6  -7  12        8.92       11.83      6.57 o 
  -5  -7  12        4.14        2.50      4.23 o 
  -4  -7  12        9.09        8.51      7.88 o 
  -3  -7  12        0.06        6.02      5.12 o 
  -2  -7  12       33.39       41.60     12.74 o 
  -1  -7  12      174.39      256.28     22.20 o 
   0  -7  12       22.89       37.20     10.71 o 
   1  -7  12        5.68        6.86      6.63 o 
   2  -7  12       30.67       40.76     11.70 o 
   3  -7  12       23.46       34.49     11.55 o 
   4  -7  12        5.34        6.78      8.74 o 
   5  -7  12       39.84       44.26     14.48 o 
   6  -7  12       39.47       48.72     22.72 o 
  -7  -6  12       44.15       56.75     16.39 o 
  -6  -6  12      111.44      131.92     16.98 o 
  -5  -6  12       26.00       27.18      6.37 o 
  -4  -6  12        4.13        2.06      3.83 o 
  -3  -6  12        0.20        1.58      2.17 o 
  -2  -6  12        6.61        5.81      6.71 o 
  -1  -6  12        0.81        2.65      1.94 o 
   0  -6  12        7.06        1.84      3.31 o 
   1  -6  12       18.49       31.82     10.12 o 
   2  -6  12       35.93       45.27     15.94 o 
   3  -6  12       21.78       25.55     10.05 o 
   4  -6  12       32.07       45.84     13.69 o 
   5  -6  12        0.78        4.64      5.86 o 
   6  -6  12       68.67       75.08     11.53 o 
   7  -6  12       34.43       48.94     17.61 o 
  -8  -5  12       18.15       17.31     12.24 o 
  -7  -5  12       42.19       41.30     13.53 o 
  -6  -5  12      138.43      120.33     23.33 o 
  -5  -5  12       15.03       15.45      4.16 o 
  -4  -5  12        1.59        3.71      2.88 o 
  -3  -5  12        6.92        7.22      7.32 o 
  -2  -5  12       16.00       20.62      5.12 o 
  -1  -5  12       11.09       13.95      5.96 o 
   0  -5  12       12.47       15.88      6.07 o 
   1  -5  12       17.54       18.46      6.55 o 
   2  -5  12        0.16        3.19      4.99 o 
   3  -5  12        0.41       11.24      8.13 o 
   4  -5  12        2.46        5.49      3.43 o 
   5  -5  12       14.58       20.57      6.22 o 
   6  -5  12       27.99       45.53      9.27 o 
   7  -5  12       20.42       17.35      6.29 o 
   8  -5  12       10.23       12.57      6.73 o 
  -8  -4  12        0.86        9.36      8.61 o 
  -7  -4  12        1.79       12.24      7.65 o 
  -6  -4  12      189.73      197.31     21.05 o 
  -5  -4  12        1.00        2.18      2.06 o 
  -4  -4  12        0.08        2.88      1.92 o 
  -3  -4  12       24.90       20.52      5.54 o 
  -2  -4  12       10.51       18.56      7.39 o 
  -1  -4  12       21.75       13.25      6.45 o 
   0  -4  12        2.33        4.61      5.76 o 
   1  -4  12        0.94        2.99      9.56 o 
   2  -4  12      106.09       86.85     12.97 o 
   3  -4  12       50.06       38.64      7.24 o 
   4  -4  12       90.47       71.56      7.79 o 
   5  -4  12        0.04        2.38      3.07 o 
   6  -4  12       12.79        7.72      4.65 o 
   7  -4  12        2.02        2.94      2.95 o 
   8  -4  12        1.89        3.41      5.82 o 
   9  -4  12        4.70        4.67      4.36 o 
  -9  -3  12       18.76       21.79     12.74 o 
  -8  -3  12       43.31       15.02     10.70 o 
  -7  -3  12      133.85      138.93     28.65 o 
  -6  -3  12        0.18        3.24      4.46 o 
  -5  -3  12        2.70        4.35      3.04 o 
  -4  -3  12       22.41       24.45      5.54 o 
  -3  -3  12      116.70      137.48     11.98 o 
  -2  -3  12       19.72       20.24      4.54 o 
  -1  -3  12       32.90       38.16      9.07 o 
   0  -3  12        1.87        3.60      6.83 o 
   1  -3  12      261.44      234.71     21.46 o 
   2  -3  12        9.99        7.62      6.12 o 
   3  -3  12      118.87       94.64     12.22 o 
   4  -3  12       18.81       14.87      4.81 o 
   5  -3  12       40.34       29.94     11.14 o 
   6  -3  12       80.41       61.66      8.75 o 
   7  -3  12        4.78        2.92      4.61 o 
   8  -3  12       15.12       23.29      7.20 o 
   9  -3  12        9.21       12.76      4.52 o 
  10  -3  12       19.00       11.16      5.45 o 
  -9  -2  12        6.90        7.72      7.77 o 
  -8  -2  12      230.02      245.12     25.69 o 
  -7  -2  12        0.08       -1.43      6.89 o 
  -6  -2  12        0.06        1.50      7.72 o 
  -5  -2  12        4.17        4.31      6.58 o 
  -4  -2  12       34.73       35.50      5.37 o 
  -3  -2  12       44.05       35.74      5.85 o 
  -2  -2  12       75.11       72.47      7.45 o 
  -1  -2  12        4.32        6.01      3.68 o 
   0  -2  12      112.25      110.23     12.64 o 
   1  -2  12       34.46       31.61     10.33 o 
   2  -2  12       24.81       28.89      9.48 o 
   3  -2  12       26.13       23.58      9.71 o 
   4  -2  12      287.13      271.18     15.79 o 
   5  -2  12      121.05      113.94      9.88 o 
   6  -2  12        1.79        4.60      3.59 o 
   7  -2  12        4.26        4.45      3.07 o 
   8  -2  12       20.76       22.97      7.42 o 
   9  -2  12       19.91       21.62      7.45 o 
  10  -2  12        0.61        2.53      3.07 o 
  -9  -1  12       18.97       10.93      7.90 o 
  -8  -1  12        0.26       -2.44      7.77 o 
  -7  -1  12        7.62        5.41      4.16 o 
  -6  -1  12        1.79        4.52      5.17 o 
  -5  -1  12       25.90       19.50     10.37 o 
  -4  -1  12       49.56       47.54      6.09 o 
  -3  -1  12        5.90        5.25      3.01 o 
  -2  -1  12      308.04      314.54     16.01 o 
  -1  -1  12      210.40      191.01     11.40 o 
   0  -1  12      192.83      175.58     10.66 o 
   1  -1  12     1531.57     1684.30     81.35 o 
   2  -1  12      146.09      140.97     15.55 o 
   3  -1  12      116.08       96.74     12.79 o 
   4  -1  12      471.38      448.21     37.67 o 
   5  -1  12      118.98       95.57     10.46 o 
   6  -1  12        0.36        3.28      2.50 o 
   7  -1  12        6.94        4.11      3.81 o 
   8  -1  12        7.14        8.97      5.11 o 
   9  -1  12        1.30        2.05      2.92 o 
  10  -1  12       48.33       69.25     15.97 o 
  11  -1  12       12.45        7.97      4.89 o 
  -9   0  12       13.34       14.15     14.66 o 
  -8   0  12        0.19       -1.97      8.82 o 
  -7   0  12        2.87        3.62      8.29 o 
  -6   0  12        0.01        3.59      5.63 o 
  -5   0  12       14.54       13.87      6.53 o 
  -4   0  12       54.71       50.83      9.51 o 
  -3   0  12       34.51       39.61      5.58 o 
  -2   0  12      386.42      402.57     18.29 o 
  -1   0  12        5.12        2.82      3.90 o 
   0   0  12     1139.10     1217.08     56.57 o 
   1   0  12       11.96        7.21      3.37 o 
   2   0  12       12.38       15.73      6.35 o 
   3   0  12       64.31       51.50     10.04 o 
   4   0  12      232.57      198.10     19.05 o 
   5   0  12       58.94       55.39      8.17 o 
   6   0  12       67.01       53.90      7.54 o 
   7   0  12        5.89        5.93      3.95 o 
   8   0  12       64.07       55.36      8.62 o 
   9   0  12       25.21       14.11      6.08 o 
  10   0  12       15.39       14.34      5.85 o 
  11   0  12       20.74       19.18      7.04 o 
  -9   1  12       10.58       14.00      8.87 o 
  -8   1  12        1.41        3.98      5.50 o 
  -7   1  12        0.82       -0.18      8.10 o 
  -6   1  12        5.92        5.81      5.22 o 
  -5   1  12        0.97        7.31      8.13 o 
  -4   1  12      197.60      224.77     23.81 o 
  -3   1  12       17.78       17.06      3.32 o 
  -2   1  12        0.68        0.71      1.31 o 
  -1   1  12       52.14       50.99      4.70 o 
   0   1  12      100.08      102.14      8.90 o 
   1   1  12        0.98        1.88      2.37 o 
   2   1  12        0.03        2.06      2.38 o 
   4   1  12        1.29       -1.97      6.09 o 
   5   1  12       46.58       26.34      6.40 o 
   6   1  12       37.99       33.38      6.28 o 
   7   1  12       32.21       30.07     11.11 o 
   8   1  12        1.11        4.26      3.43 o 
   9   1  12       72.60       52.86      9.14 o 
  10   1  12       17.39       17.15      5.77 o 
  11   1  12        8.30        5.67      3.07 o 
  -9   2  12       12.91       20.27     16.70 o 
  -8   2  12        0.13        5.58      4.25 o 
  -7   2  12       32.85       29.98     13.26 o 
  -6   2  12        1.37        7.11      8.10 o 
  -5   2  12       44.31       64.73     14.20 o 
  -4   2  12       36.37       32.88      6.86 o 
  -3   2  12       68.68       61.72     10.45 o 
  -2   2  12      104.41      101.25      6.25 o 
  -1   2  12       36.98       33.10      4.32 o 
   1   2  12       13.21       15.06      4.85 o 
   2   2  12      192.02      152.14     11.57 o 
   3   2  12       15.85       16.45      6.57 o 
   4   2  12      266.07      238.01     15.81 o 
   5   2  12       15.90       21.39      7.60 o 
   6   2  12        1.70        2.93      3.44 o 
   7   2  12       25.49       19.37      7.44 o 
   8   2  12       42.21       51.02     13.29 o 
   9   2  12      104.69       83.60     11.28 o 
  10   2  12       67.17       86.91     18.59 o 
  11   2  12       44.50       42.24      9.74 o 
  12   2  12       25.93       24.28     13.79 o 
  -9   3  12        5.73       10.76      7.63 o 
  -8   3  12       26.20       17.47     10.86 o 
  -7   3  12        1.29        1.27      5.82 o 
  -6   3  12        8.51        9.33      9.61 o 
  -5   3  12      121.51      112.11     10.60 o 
  -4   3  12      198.02      208.89     24.91 o 
  -3   3  12      103.69       92.51      9.56 o 
  -2   3  12      253.54      241.50     17.82 o 
  -1   3  12       19.04       22.87      3.72 o 
   0   3  12       16.69       23.61      5.48 o 
   1   3  12        2.34        1.50      1.88 o 
   2   3  12      149.98      156.07     11.34 o 
   3   3  12      473.44      473.17     29.06 o 
   4   3  12      653.88      690.10     38.93 o 
   5   3  12       85.73       72.84     10.37 o 
   6   3  12       87.42       37.01      9.10 o 
   7   3  12        2.87        7.70      5.15 o 
   8   3  12       41.49       42.98     11.85 o 
   9   3  12      112.78      113.18     20.06 o 
  10   3  12        6.25       10.69      5.55 o 
  11   3  12       13.25       16.84      6.33 o 
  12   3  12       58.99       96.70     24.68 o 
  -9   4  12        3.33        6.91     11.24 o 
  -8   4  12       52.88       78.37     21.26 o 
  -7   4  12       24.47       18.91     14.15 o 
  -6   4  12        0.45        4.96      4.14 o 
  -5   4  12        2.50        3.50      6.32 o 
  -4   4  12       52.91       37.47      8.05 o 
  -3   4  12       47.37       38.98      7.80 o 
  -2   4  12      533.81      562.48     32.45 o 
  -1   4  12       20.16       18.94      3.64 o 
   0   4  12       18.02       20.43      3.81 o 
   1   4  12        1.61        3.72      3.24 o 
   2   4  12      320.98      396.90     24.48 o 
   3   4  12     1242.10     1256.30     61.36 o 
   4   4  12       20.01       14.32      6.57 o 
   5   4  12       45.00       21.88      7.59 o 
   6   4  12      124.87      117.63     13.76 o 
   7   4  12       12.31       20.93      8.61 o 
   8   4  12       25.98       25.98      8.80 o 
   9   4  12        6.88        6.52      4.38 o 
  10   4  12       37.15       40.00     11.12 o 
  11   4  12       18.60       30.24      8.84 o 
  12   4  12        0.01        5.38      6.02 o 
  -9   5  12        9.77        6.81      9.38 o 
  -8   5  12        0.06        6.53      6.40 o 
  -7   5  12        8.04        4.31      3.85 o 
  -6   5  12       35.25       32.60      7.68 o 
  -5   5  12        2.73        1.35      6.66 o 
  -4   5  12        2.78        1.07      3.72 o 
  -3   5  12      411.78      412.37     25.32 o 
  -2   5  12      362.63      355.68     24.98 o 
  -1   5  12        1.91        3.42      3.34 o 
   0   5  12       19.70       23.77      4.54 o 
   1   5  12      161.91      184.04     13.49 o 
   2   5  12       57.71       68.70      8.75 o 
   3   5  12      182.48      173.46     13.38 o 
   4   5  12      142.93      166.59     13.89 o 
   5   5  12       83.82      105.84     18.56 o 
   6   5  12       75.70      101.54     18.18 o 
   7   5  12       25.66       31.58     10.63 o 
   8   5  12        2.85        9.08      5.41 o 
   9   5  12        0.49        4.57      4.94 o 
  10   5  12       35.25       27.59      9.68 o 
  11   5  12        7.00        8.11      8.19 o 
  12   5  12        0.13        4.52      4.62 o 
  -8   6  12        1.45        6.72      5.47 o 
  -7   6  12       57.62       57.15     14.66 o 
  -6   6  12        8.28        6.01      6.06 o 
  -5   6  12       24.63       22.26      8.01 o 
  -4   6  12        0.11        2.65      4.36 o 
  -3   6  12       56.98       55.39      9.20 o 
  -2   6  12      163.71      155.02     14.25 o 
  -1   6  12       54.97       63.07     14.97 o 
   0   6  12        3.06        6.34      3.23 o 
   1   6  12       24.70       22.54      4.78 o 
   2   6  12       38.97       38.27      8.23 o 
   3   6  12      349.02      358.79     24.73 o 
   4   6  12      110.29      112.15     13.57 o 
   5   6  12      122.31      131.92     17.64 o 
   6   6  12       24.56       20.73      8.79 o 
   7   6  12       16.34       19.15     12.70 o 
   8   6  12        0.69       -0.03      8.16 o 
   9   6  12        5.09       10.61      7.75 o 
  10   6  12      237.12      286.29     24.45 o 
  11   6  12        1.77       11.29      8.85 o 
  12   6  12       15.25       27.03     10.55 o 
  -8   7  12        8.62        7.64      4.06 o 
  -7   7  12        1.46        3.36      5.56 o 
  -6   7  12        5.29        3.78      4.41 o 
  -5   7  12       15.05        7.40      6.86 o 
  -4   7  12        9.41       12.39      7.27 o 
  -3   7  12        0.41        6.68      5.55 o 
  -2   7  12      122.26      110.05     13.28 o 
  -1   7  12        7.20       10.55      8.38 o 
   0   7  12       13.36       10.28      6.45 o 
   1   7  12       32.91       26.14      5.72 o 
   2   7  12       14.42       23.79      6.91 o 
   3   7  12       34.35       47.72      8.00 o 
   4   7  12       11.49        8.01      4.54 o 
   5   7  12        0.57       -2.78      5.53 o 
   6   7  12      101.61      118.13     18.66 o 
   7   7  12      124.75      123.36     17.71 o 
   8   7  12       27.63       24.86     10.60 o 
   9   7  12       11.77       17.10      7.95 o 
  10   7  12       37.87       40.25     13.11 o 
  11   7  12        3.51       11.39      9.54 o 
  12   7  12        3.56       11.17      7.85 o 
  -8   8  12       12.33        6.94      7.26 o 
  -7   8  12        1.51       10.55      7.09 o 
  -6   8  12        0.02       -0.51      6.37 o 
  -5   8  12      185.82      185.97     25.16 o 
  -4   8  12       17.21       13.34      9.00 o 
  -3   8  12      143.79      134.38     14.05 o 
  -2   8  12      151.42      140.69     17.75 o 
  -1   8  12        5.37        4.48      9.69 o 
   0   8  12        7.73        7.26      6.93 o 
   1   8  12        8.08        7.47      3.28 o 
   2   8  12       27.37       20.79      3.50 o 
   3   8  12       13.95       15.93      6.30 o 
   4   8  12       47.00       39.01      8.21 o 
   5   8  12        7.02        9.28      5.89 o 
   6   8  12      241.24      228.72     23.86 o 
   7   8  12        1.57        2.96      5.73 o 
   8   8  12        0.55        1.65      3.29 o 
   9   8  12        3.50        3.37      5.10 o 
  10   8  12        2.68        4.80      5.97 o 
  11   8  12        0.40        6.38      5.43 o 
  12   8  12       13.34       25.93      9.44 o 
  -7   9  12       11.39       21.46     10.61 o 
  -6   9  12       35.36       38.34     14.05 o 
  -5   9  12        1.05        7.01      6.71 o 
  -4   9  12        0.03        2.37      3.14 o 
  -3   9  12        1.30        7.08      5.33 o 
  -2   9  12       97.94       91.06     14.38 o 
  -1   9  12        0.67        3.42      5.40 o 
   0   9  12      239.84      233.19     20.52 o 
   1   9  12      179.80      188.93     19.52 o 
   2   9  12      134.11      140.69      9.91 o 
   3   9  12       92.27      103.87      9.26 o 
   4   9  12       85.80       99.32     11.85 o 
   5   9  12       49.08       56.55     10.09 o 
   6   9  12        0.86        2.12      3.52 o 
   7   9  12        0.02       -0.72      6.14 o 
   8   9  12        0.04        3.65      5.64 o 
   9   9  12       35.14       35.13     10.81 o 
  10   9  12        6.58        6.29      4.95 o 
  11   9  12       25.44       42.01     15.43 o 
  -6  10  12        6.59        5.99      8.11 o 
  -5  10  12        7.67        7.27      5.69 o 
  -4  10  12       52.08       49.89     11.88 o 
  -3  10  12        1.01        4.10      4.43 o 
  -2  10  12       53.44       47.52     12.44 o 
  -1  10  12       49.58       40.76     16.27 o 
   0  10  12       30.56       33.75     11.81 o 
   1  10  12       33.82       27.18      9.28 o 
   2  10  12       76.17       73.98      7.88 o 
   3  10  12        7.80        3.53      2.43 o 
   4  10  12       94.64       77.90      8.84 o 
   5  10  12      423.71      469.35     24.95 o 
   6  10  12       20.21       22.13     11.30 o 
   7  10  12        3.85        8.61      5.68 o 
   8  10  12        4.25       10.19      8.87 o 
   9  10  12       10.09        5.82      5.92 o 
  10  10  12        1.30        3.97      5.28 o 
  11  10  12        5.34       17.51     12.46 o 
  -6  11  12        7.50       11.88      8.41 o 
  -5  11  12        0.13        6.33      6.43 o 
  -4  11  12       35.50       40.30     14.94 o 
  -3  11  12        0.44       -0.95      6.85 o 
  -2  11  12        0.11        4.26      4.34 o 
  -1  11  12       22.20       26.99     10.78 o 
   0  11  12        7.74        7.78      6.73 o 
   1  11  12      103.52       95.44     14.81 o 
   2  11  12        8.19       10.42      5.73 o 
   3  11  12      172.69      169.33     13.54 o 
   4  11  12       41.53       39.28      7.03 o 
   5  11  12        2.06        3.87      3.96 o 
   6  11  12       23.33       21.74      6.89 o 
   7  11  12       47.96       37.99     11.72 o 
   8  11  12       93.08       98.78     15.30 o 
   9  11  12       13.75       23.33     10.47 o 
  10  11  12       47.55       44.64     15.81 o 
  -5  12  12       47.92       43.56     14.71 o 
  -4  12  12       13.58        9.82      8.44 o 
  -3  12  12       29.10       33.98     12.19 o 
  -2  12  12        0.92        2.12      5.15 o 
  -1  12  12       10.62        5.82      7.82 o 
   0  12  12        3.25        3.01      3.77 o 
   1  12  12       23.34       30.39     12.49 o 
   2  12  12       28.66       29.96      9.97 o 
   3  12  12       97.58       90.67     10.75 o 
   4  12  12       11.75       10.85      4.72 o 
   5  12  12        0.79        2.77      2.90 o 
   6  12  12       25.49       27.53      7.83 o 
   7  12  12       39.94       48.48     12.55 o 
   8  12  12      578.63      668.32     35.66 o 
   9  12  12        0.70        3.39      3.77 o 
  10  12  12       39.34       46.85     14.94 o 
  -3  13  12       11.62        9.28      7.52 o 
  -2  13  12       66.64       59.61     17.05 o 
  -1  13  12        6.89        3.77      3.54 o 
   0  13  12        4.33        3.78      3.36 o 
   1  13  12       19.53       20.72      8.38 o 
   2  13  12       49.06       36.74     11.21 o 
   3  13  12       13.44       16.32      7.65 o 
   4  13  12        0.01        1.06      1.94 o 
   5  13  12        1.89        2.77      1.90 o 
   6  13  12       28.93       25.67      6.68 o 
   7  13  12        0.06        0.00      4.47 o 
   8  13  12      284.24      373.68     32.94 o 
   9  13  12       15.78       15.50      5.74 o 
  -2  14  12       56.88       52.98     16.73 o 
  -1  14  12        1.01        4.13      6.30 o 
   0  14  12        0.53        2.04      3.08 o 
   1  14  12        0.18       -0.07      7.65 o 
   2  14  12        0.03        2.76      4.89 o 
   3  14  12        0.02       -0.87      6.20 o 
   4  14  12        1.74        3.36      7.77 o 
   5  14  12       25.44       27.73      6.44 o 
   6  14  12       12.75       19.91      5.80 o 
   7  14  12        2.27        4.43      3.05 o 
   8  14  12       30.59       41.24     10.41 o 
   1  15  12        0.58       -7.42      7.62 o 
   2  15  12        0.87        2.02      4.49 o 
   3  15  12        0.13        1.45      7.63 o 
   4  15  12       21.98       10.63      7.90 o 
   5  15  12       16.16       14.83      5.33 o 
  -2  -8  13        0.01        3.90      4.97 o 
  -1  -8  13       58.15       95.60     24.16 o 
   0  -8  13       19.14       29.47     11.57 o 
   1  -8  13       41.79       55.85     17.06 o 
   2  -8  13        0.34        2.95      5.68 o 
  -4  -7  13        5.24        5.02      5.07 o 
  -3  -7  13        7.07       13.48      8.77 o 
  -2  -7  13        5.99       13.57      9.03 o 
  -1  -7  13        5.85        7.75      5.45 o 
   0  -7  13        7.31        4.76      5.97 o 
   1  -7  13       12.17       14.97      9.58 o 
   2  -7  13        0.54       10.17     10.04 o 
   3  -7  13        0.58        4.59      5.00 o 
   4  -7  13        0.31        2.48      3.88 o 
  -5  -6  13        0.11        1.12      3.16 o 
  -4  -6  13        0.36        7.42      7.37 o 
  -3  -6  13        9.96       13.18      6.35 o 
  -2  -6  13        5.04        6.91      4.06 o 
  -1  -6  13        0.59        2.70      4.16 o 
   0  -6  13        0.14        5.76      4.84 o 
   1  -6  13       27.13       30.87      9.40 o 
   2  -6  13       51.18       68.07     16.31 o 
   3  -6  13        1.07        3.23      5.68 o 
   4  -6  13       12.07        7.91      5.40 o 
   5  -6  13        0.02        3.01      4.34 o 
   6  -6  13       81.79      121.52     28.48 o 
  -6  -5  13       35.59       41.17     15.27 o 
  -5  -5  13        3.93        5.73      5.86 o 
  -4  -5  13        6.90       12.09      5.94 o 
  -3  -5  13        1.70        7.04      5.31 o 
  -2  -5  13        1.97        1.00      3.36 o 
  -1  -5  13       12.56       17.15     11.27 o 
   0  -5  13        0.07       -2.37      6.55 o 
   1  -5  13       31.93       45.69     10.76 o 
   2  -5  13        4.06        9.44      7.63 o 
   3  -5  13        3.71        5.35      7.60 o 
   4  -5  13        0.06        4.15      3.06 o 
   5  -5  13        3.95        9.59      7.40 o 
   6  -5  13       29.79       29.78      7.83 o 
   7  -5  13        5.58        6.47      4.72 o 
  -7  -4  13        0.34        1.02      3.54 o 
  -6  -4  13        1.13        3.32      4.10 o 
  -5  -4  13        0.43        2.65      2.81 o 
  -4  -4  13        0.08        3.45      3.36 o 
  -3  -4  13        1.49        5.05      5.71 o 
  -2  -4  13        8.24       16.88      7.62 o 
  -1  -4  13        8.24       10.43      6.50 o 
   0  -4  13       17.95       16.01     10.40 o 
   1  -4  13       17.83       31.33     10.37 o 
   2  -4  13       30.77       36.61     10.43 o 
   3  -4  13        3.52        2.62      5.69 o 
   4  -4  13        1.69        1.65      2.29 o 
   5  -4  13       42.39       35.02      6.92 o 
   6  -4  13       39.48       50.29      9.89 o 
   7  -4  13       33.27       29.80      7.89 o 
   8  -4  13       35.19       39.36      9.59 o 
  -8  -3  13      154.93      145.16     31.43 o 
  -7  -3  13        1.55        3.95      4.34 o 
  -6  -3  13       23.28        6.61      7.54 o 
  -5  -3  13       88.93       85.02     13.41 o 
  -4  -3  13       42.17       40.71      6.69 o 
  -3  -3  13       18.84       15.77      6.21 o 
  -2  -3  13       12.45       22.41      8.74 o 
  -1  -3  13       12.17       15.88      8.92 o 
   0  -3  13       58.87       62.44     15.96 o 
   1  -3  13        5.52        3.34      4.67 o 
   2  -3  13        0.76        3.78      6.76 o 
   3  -3  13        0.00        2.70      3.97 o 
   4  -3  13       41.90       35.33      6.85 o 
   5  -3  13        2.42        3.98      3.64 o 
   6  -3  13        8.15        7.28      5.16 o 
   7  -3  13       25.27       19.83      7.97 o 
   8  -3  13        7.67        8.73      3.75 o 
   9  -3  13       24.06       30.47      9.00 o 
  -8  -2  13       24.36       26.31     16.60 o 
  -7  -2  13        5.79       11.96     10.32 o 
  -6  -2  13       24.06       27.38     12.09 o 
  -5  -2  13        1.08       -4.43      6.50 o 
  -4  -2  13        0.54        0.50      3.42 o 
  -3  -2  13        5.04        5.01      3.06 o 
  -2  -2  13        7.45        7.15      4.71 o 
  -1  -2  13        0.11        2.22      4.85 o 
   0  -2  13      168.72      181.10     21.05 o 
   1  -2  13      144.47      123.21     17.26 o 
   2  -2  13      110.29      105.69     14.07 o 
   3  -2  13      105.07       99.02     13.28 o 
   4  -2  13        4.00        3.50      4.64 o 
   5  -2  13        0.47        2.73      2.47 o 
   6  -2  13        8.97        3.70      2.98 o 
   7  -2  13       14.21       16.70      5.00 o 
   8  -2  13       87.90       98.56     21.56 o 
   9  -2  13        1.33        5.56      5.38 o 
  -8  -1  13       16.38       15.47     11.78 o 
  -7  -1  13       18.93       15.55      9.58 o 
  -6  -1  13        0.39       -2.07      6.94 o 
  -5  -1  13       19.61        9.74      6.35 o 
  -4  -1  13        1.04       -1.53      6.57 o 
  -3  -1  13       14.03       14.40      4.73 o 
  -2  -1  13      120.95      108.82     14.89 o 
  -1  -1  13      132.53      121.21      9.36 o 
   0  -1  13       22.91       23.84      7.65 o 
   1  -1  13      137.12      130.78     15.70 o 
   2  -1  13       64.27       62.40     12.31 o 
   3  -1  13       70.15       65.26     17.16 o 
   4  -1  13       84.11       85.74     14.48 o 
   5  -1  13      332.03      299.97     14.52 o 
   6  -1  13       46.81       38.84      7.29 o 
   7  -1  13       39.27       46.70     11.85 o 
   8  -1  13        2.85        3.57      3.36 o 
   9  -1  13        0.44        5.53      3.73 o 
  10  -1  13       30.67       39.03     11.14 o 
  -8   0  13        7.01        6.61      7.11 o 
  -7   0  13        3.17        7.75      9.77 o 
  -6   0  13        2.12       -1.14      7.31 o 
  -5   0  13       11.85        8.03      7.63 o 
  -4   0  13        0.49        3.46      6.73 o 
  -3   0  13        8.29        6.75      2.85 o 
  -2   0  13       32.43       37.28      7.56 o 
  -1   0  13     1353.92     1506.19     44.42 o 
   0   0  13      213.30      192.06     14.81 o 
   1   0  13      230.46      234.00     19.73 o 
   2   0  13       70.03       72.63     12.18 o 
   3   0  13       19.37       23.04      8.74 o 
   4   0  13      253.82      221.72     20.65 o 
   5   0  13       59.87       58.73     13.10 o 
   6   0  13      150.17      132.96     16.34 o 
   7   0  13        1.22        2.75      2.12 o 
   8   0  13       12.36       11.96      6.08 o 
   9   0  13       59.31       59.76     21.29 o 
  10   0  13       39.15       35.92      8.96 o 
  -9   1  13        5.73        6.88      6.80 o 
  -8   1  13        1.26       -0.21      8.74 o 
  -7   1  13       23.38       13.77      7.77 o 
  -6   1  13        1.87        1.91      3.75 o 
  -5   1  13       69.15       78.97     15.47 o 
  -4   1  13       12.62        8.95      7.73 o 
  -3   1  13       40.71       46.06     11.16 o 
  -2   1  13       89.78      113.36     13.06 o 
  -1   1  13        2.93        1.40      2.17 o 
   0   1  13        6.17        3.95      2.56 o 
   1   1  13       82.75       74.32      6.70 o 
   2   1  13       29.19       33.62      7.75 o 
   3   1  13      180.62      179.01     14.79 o 
   4   1  13       16.90       33.44     11.27 o 
   5   1  13        3.15        4.00      5.05 o 
   6   1  13       45.30       52.19     10.76 o 
   7   1  13       90.55       78.88     10.97 o 
   8   1  13        0.07        3.97      2.59 o 
   9   1  13        0.09        2.57      2.07 o 
  10   1  13       36.57       46.23      9.99 o 
  11   1  13       68.03       69.50     14.40 o 
  -9   2  13       19.39       21.18     10.98 o 
  -8   2  13        4.01        2.68      5.69 o 
  -7   2  13        0.33        6.73      6.07 o 
  -6   2  13       18.67        7.03      8.00 o 
  -5   2  13        8.21        5.17      5.27 o 
  -4   2  13       21.44       25.06     11.55 o 
  -3   2  13      141.96      144.73     17.51 o 
  -2   2  13        9.17        7.26      3.08 o 
  -1   2  13      135.11      131.36     17.16 o 
   0   2  13        4.47       13.81      6.17 o 
   1   2  13      214.43      235.07     16.26 o 
   2   2  13      117.17      151.96     13.53 o 
   3   2  13      436.17      419.66     25.34 o 
   4   2  13       56.15       69.03     11.06 o 
   5   2  13       50.44       36.43      9.61 o 
   6   2  13      183.49      237.59     24.32 o 
   7   2  13      105.42      137.15     16.17 o 
   8   2  13        0.04        3.23      3.26 o 
   9   2  13        2.16        2.81      3.94 o 
  10   2  13        0.12        0.12      5.28 o 
  11   2  13      116.19      116.79     20.77 o 
  -8   3  13       40.38       59.86     19.22 o 
  -7   3  13       54.81       44.51     14.43 o 
  -6   3  13      172.60      179.45     27.30 o 
  -5   3  13       79.95       92.57     16.95 o 
  -4   3  13        5.49        5.13      5.40 o 
  -3   3  13      207.99      208.82     17.41 o 
  -2   3  13       34.24       30.00      6.73 o 
  -1   3  13        5.34       12.57      3.83 o 
   0   3  13       67.62       63.67      6.38 o 
   1   3  13        4.84        1.27      2.14 o 
   2   3  13      289.12      312.67     21.03 o 
   3   3  13        0.42        4.72      4.61 o 
   4   3  13      105.50      126.39     12.64 o 
   5   3  13       29.97       23.04      7.29 o 
   6   3  13       67.25       69.17     12.00 o 
   7   3  13       38.86       31.48     12.74 o 
   8   3  13        8.98        9.38      9.74 o 
   9   3  13        2.77       -0.21      6.71 o 
  10   3  13       61.46       62.72     14.46 o 
  11   3  13        3.20        3.60      5.74 o 
  -8   4  13       25.83       19.83      9.17 o 
  -7   4  13        4.20       -0.72      9.30 o 
  -6   4  13        0.22       -3.26      8.46 o 
  -5   4  13        0.39        2.20      2.21 o 
  -4   4  13        3.61        6.55      4.41 o 
  -3   4  13      155.36      142.96     15.86 o 
  -2   4  13      239.70      226.05     17.84 o 
  -1   4  13        0.75        1.91      2.91 o 
   0   4  13        1.24        1.81      3.02 o 
   1   4  13      735.97      871.74     43.75 o 
   2   4  13      216.92      216.18     15.78 o 
   3   4  13      276.93      270.56     18.84 o 
   4   4  13      252.63      236.88     17.95 o 
   5   4  13        1.85        7.47      4.97 o 
   6   4  13        6.63        7.59      6.75 o 
   7   4  13       41.09       33.88     10.04 o 
   8   4  13       16.36       17.94      8.56 o 
   9   4  13       19.10       42.65     14.66 o 
  10   4  13       20.04       26.59      7.83 o 
  11   4  13       37.09       60.27     16.21 o 
  -8   5  13        0.18       61.24     75.64 o 
  -7   5  13       29.54       30.38     13.97 o 
  -6   5  13        0.09        3.80      2.81 o 
  -5   5  13        9.70       12.97      5.81 o 
  -4   5  13        5.76        8.69      6.83 o 
  -3   5  13      101.96      107.15     12.23 o 
  -2   5  13      568.51      603.67     33.96 o 
  -1   5  13      109.98       99.50     11.90 o 
   0   5  13      304.45      333.55     23.15 o 
   1   5  13      115.72      146.35     11.73 o 
   2   5  13       35.15       31.64      6.99 o 
   3   5  13       22.18       14.09      6.61 o 
   4   5  13       81.13       97.13     11.25 o
[truncated: 49,452 more chars]
